# Supplementary material for: A chromosome-scale genome assembly of the tomato pathogen Cladosporium fulvum reveals a compartmentalized genome architecture and the presence of a dispensable chromosome
Source: Microb Genom. 2022 Apr 26;8(4):000819. doi: 10.1099/mgen.0.000819 (PMC9453070; doi:10.1099/mgen.0.000819)
Supplement: Supplementary material 2 [file mgen-8-0819-s002.xlsx]

## Sheet: Table S1
Table S1. Primers designed to capture genes located in the dispensable chromosome 14 (Chr14) of Cladosporium fulvum Race 5. A map with the location of these primers is shown in Fig S1a.
Primer	Sequence (5'->3')	Region	Region start in Chr14	Region end in Chr14	Region size
CFM3-F1	TGGATACTGCACAGCATCTGTC	Locus A	25119	27535	2417
CFM3-R1	GTAATGCGGCATGTTGTCTCTTG
CFM5-F1	AGTTGGTGGAAGAGACGACAAG	Locus B	191562	193925	2364
CFM5-R1	AGCAGGGAATTGTTGGAGCAG
CFM2-F3	AAGACCTAGTAGACCGAGGATC	Locus C	342165	344624	2460
CFM2-R3	AGCAGTGTGTACCAACTTCGAG
CFM4-F1	TATCACAAGGCGAGACTCGAAC	Locus D	420358	422779	2422
CFM4-R1	AACATGACCCACTACCTCACTC

## Sheet: Table S2
Table S2. Contigs assembled with Canu using sequenced PacBio reads of Cladosporium fulvum Race 5. Assembled bacterial contigs contained high GC content, and were discarded from the final assembly. Other smaller contigs were also discarded, as they matched the mitochondrial genome of C. fulvum, were contained within other contigs, or were assembled from a single PacBio read. Discarded contigs are …
Contig ID	Size (bp)	GC content (%)	No. reads used to form contig	Note
tig00000003	11359455	48.85	17616	Keep
tig00000006	7034911	49.18	10959	Keep
tig00004032	6232441	47.22	9546	Keep
tig00000008	6140979	49.91	9980	Keep
tig00004031	6025800	66.66	3775	Bacterial, discard
tig00000001	5821070	65.96	8323	Bacterial, discard
tig00004034	5761526	49.22	8865	Keep
tig00000014	5061379	48.88	7900	Keep
tig00000019	4686178	48.33	7499	Keep
tig00000011	4339671	48.48	6773	Keep
tig00000022	4070318	49.83	6505	Keep
tig00000025	4017557	48.77	6157	Keep
tig00000028	3310984	49.59	5283	Keep
tig00000031	2606401	50.21	4103	Keep
tig00000033	2062990	50.12	3302	Keep
tig00000035	647739	62.07	1106	Bacterial, discard
tig00000037	459899	45.64	609	Keep
tig00000039	179077	29.55	1706	Mitochondrial genome, discard
tig00000017	66995	52.96	23	Similar to 28S rDNA. Contained within tig00000008 (Chr4), discard
tig00004033	60865	48.38	1	Assembled from single read, discard
tig00000024	58531	45.46	56	Contained within tig00000022, discard
tig00004035	45736	53.24	1	Assembled from single read, discard
tig00004030	38108	62.07	1	Bacterial, discard
tig00000042	36804	66.6	5	Bacterial, discard
tig00000120	32778	68.32	5	Bacterial, discard
tig00000044	32603	67.42	6	Bacterial, discard
tig00000114	31263	66.67	4	Bacterial, discard
tig00000041	30563	60.15	6	Bacterial, discard
tig00000077	23405	69.99	3	Bacterial, discard
tig00000052	20732	69.7	3	Bacterial, discard
tig00000070	20447	62.2	7	Bacterial, discard
tig00000049	20427	68.62	3	Bacterial, discard
tig00000081	19825	66.75	5	Bacterial, discard
tig00000053	17317	68.73	3	Bacterial, discard
tig00000061	15563	68.14	8	Bacterial, discard
tig00000091	12012	67.99	6	Bacterial, discard
tig00000098	10415	69.15	4	Bacterial, discard
tig00000074	10057	69.27	7	Bacterial, discard
tig00000111	9648	68.36	4	Bacterial, discard
tig00000069	9610	64.08	5	Bacterial, discard
tig00000102	7803	68.54	3	Bacterial, discard
tig00000116	7762	65.43	4	Bacterial, discard
tig00000092	7288	65	5	Bacterial, discard

## Sheet: Table S3
Table S3. Summary of estimated abundance of transposable elements in the genome of Cladosporium fulvum Race 5. Custom repeat libraries were generated with RepeatModeler v1 and v2 and then used to mask the genome with RepeatMasker. The output of RepeatMasker was parsed with the script parseRM.pl (https://github.com/4ureliek/Parsing-RepeatMasker-Outputs), which counted the number of masked bases as…
	RepeatModeler v1.0.11				RepeatModeler v2.0.2
Total repeats
nt_total_in_genome	nt_masked-minus-double	%_masked	nt_masked_double		nt_masked-minus-double	%_masked	nt_masked_double
67169167	33429091	49.7685	2569413		33452881	49.8039	3140188
Repeats by class
class	nt_masked-minus-double	%_masked	nt_masked_double		nt_masked-minus-double	%_masked	nt_masked_double
LINE	10952603	16.306	553321		10326061	15.3732	490953
RC	9963	0.0148327	3		0	0	0
Unknown	4725911	7.03583	442302		4172845	6.21244	256728
DNA	1196546	1.78139	32951		1194814	1.77881	83929
LTR	16544068	24.6304	1328276		17759161	26.4395	1674038
Repeats by family
class	family	nt_masked-minus-double	%_masked	nt_masked_double	nt_masked-minus-double	%_masked	nt_masked_double
DNA	MULE-MuDR	32905	0.0489883	2552	33315	0.0495986	4721
DNA	TcMar-Tc1	89536	0.133299	3024	93451	0.139128	2083
RC	Helitron	9963	0.0148327	3	0	0	0
DNA	CMC-EnSpm	20398	0.0303681	1634	0	0	0
LINE	Tad1	10952603	16.306	553321	10326061	15.3732	490953
DNA	DNA	32747	0.048753	2458	3687	0.00548913	37
LTR	Gypsy	10340053	15.394	888644	12200352	18.1636	1006993
Unknown	Unknown	4725911	7.03583	442302	4172845	6.21244	256728
DNA	TcMar-Fot1	926003	1.37861	20998	930240	1.38492	76423
LTR	Copia	6204015	9.2364	439632	4676697	6.96257	597784
DNA	hAT-Restless	94957	0.14137	2285	134121	0.199676	665
LTR	Unknown	0	0	0	882112	1.31327	69261

## Sheet: Table S4
Table S4. Statistics of Repeat-Induced Point (RIP) mutations in the chromosomes of Cladosporium fulvum Race 5. The chromosomes were analyzed using a 1 kb sliding window and a step size of 500 bp. Windows were considered RIPped if the substrate index value (CpA + TpG)/(ApC + GpT) was ≤ 0.75, product index value (TpA/ApT) was ≥ 1.1, and composite index value (TpA/ApT) – ([CpA + TpG]/[ApC + GpT]) wa…
Chromosome	Total windows	Ripped windows	Base pairs in ripped windows	Single-copy windows ripped	Base pairs in single copy ripped windows	Masked bases covered by ripped windows	Perc. total ripped	Perc. repeat ripped	Perc. single-copy ripped
Chr1	22725	9593	4988790	17	16500	4866644	42.2134	81.603	0.305641
Chr2	14072	5393	2811000	28	22500	2724172	38.3243	79.634	0.622398
Chr3	12466	6609	3426000	40	32500	3279782	53.0162	85.3541	1.35966
Chr4	12283	3923	2074000	16	12000	2001862	31.9384	73.1461	0.352474
Chr5	11555	4225	2213500	15	11500	2142544	36.5643	74.4374	0.396668
Chr6	10124	4004	2092772	31	23272	2002385	39.5496	78.7587	0.923734
Chr7	9374	3995	2097295	42	31000	1992979	42.6179	78.4704	1.44387
Chr8	8682	3697	1931606	7	6500	1864952	42.5823	79.6648	0.325064
Chr9	8141	2499	1310492	3	2500	1286350	30.6965	74.4785	0.106685
Chr10	8036	3319	1726737	44	32737	1656674	41.3016	83.6049	1.60776
Chr11	6623	2150	1126222	17	12722	1085641	32.4626	80.1518	0.650163
Chr12	5214	1491	785583	5	4500	752252	28.5961	75.3877	0.279722
Chr13	4127	1157	605147	7	5500	584590	28.0349	78.6198	0.416799
Chr14	921	649	339779	34	24500	296932	70.4669	82.7708	24.1287

## Sheet: Table S5
Table S5. Genes in the genome of Cladosporium fulvum Race 5 encoding key enzymes for secondary metabolism. These key enzymes are classified into non-ribosomal peptide synthetases (NRPS), type 1 polyketide synthases (T1PKS), and terpene synthases (Terpene). NRPS-like represent fragments of NRPS genes.
Gene	SM key enzyme type	Chromosome	Start	End
CLAFUR5_03847	NRPS	Chr2	6813405	6815531
CLAFUR5_04416	NRPS	Chr4	1954012	1961643
CLAFUR5_07436	NRPS	Chr6	3939882	3948075
CLAFUR5_10739	NRPS	Chr7	4487178	4501969
CLAFUR5_10777	NRPS	Chr8	97553	102082
CLAFUR5_11006	NRPS	Chr8	1189252	1194770
CLAFUR5_11318	NRPS	Chr8	2781270	2784524
CLAFUR5_08791	NRPS	Chr9	15649	30345
CLAFUR5_09052	NRPS	Chr9	1044867	1048418
CLAFUR5_12064	NRPS	Chr10	1822777	1823751
CLAFUR5_12662	NRPS	Chr11	487132	490677
CLAFUR5_12895	NRPS	Chr11	1291719	1300463
CLAFUR5_12913	NRPS	Chr11	1475292	1489509
CLAFUR5_13278	NRPS	Chr11	3023997	3029972
CLAFUR5_13418	NRPS	Chr12	140493	146903
CLAFUR5_02708	NRPS-like	Chr2	1536435	1539600
CLAFUR5_04428	NRPS-like	Chr4	2177494	2182757
CLAFUR5_04894	NRPS-like	Chr4	4293503	4296608
CLAFUR5_07484	NRPS-like	Chr6	4109767	4112823
CLAFUR5_09844	NRPS-like	Chr7	138507	142073
CLAFUR5_09474	NRPS-like	Chr9	3037671	3040749
CLAFUR5_12787	NRPS-like	Chr11	788002	791250
CLAFUR5_13164	NRPS-like	Chr11	2658682	2661623
CLAFUR5_13788	NRPS-like	Chr12	1618731	1621862
CLAFUR5_13962	NRPS-like	Chr12	2241276	2244338
CLAFUR5_14350	NRPS-like	Chr13	852968	856885
CLAFUR5_06232	PKS-NRPS hybrid	Chr5	3898442	3910634
CLAFUR5_00278	T1PKS	Chr1	1252087	1256478
CLAFUR5_06161	T1PKS	Chr5	3500997	3508032
CLAFUR5_10765	T1PKS	Chr8	62927	71161
CLAFUR5_10780	T1PKS	Chr8	105680	112961
CLAFUR5_11407	T1PKS	Chr8	3064219	3071038
CLAFUR5_12824	T1PKS	Chr11	1138506	1145063
CLAFUR5_12905	T1PKS	Chr11	1407056	1412575
CLAFUR5_13273	T1PKS	Chr11	2980353	2988770
CLAFUR5_13909	T1PKS	Chr12	2084657	2090304
CLAFUR5_13961	T1PKS	Chr12	2234102	2240730
CLAFUR5_14164	T1PKS	Chr13	251167	258429
CLAFUR5_00877	Terpene	Chr1	4307265	4308887
CLAFUR5_02085	Terpene	Chr1	10411834	10413359
CLAFUR5_10460	Terpene	Chr7	3134219	3134988
CLAFUR5_14251	Terpene	Chr13	569930	571917

## Sheet: Table S6
Table S6. Genes in the genome of Cladosporium fulvum Race 5 encoding predicted carbohydrate-active enzymes (CAZymes). CAZymes are classified into six major classes, i.e., auxiliary activity (AA), carbohydrate-binding module (CBM), carbohydrate esterase (CE), glycoside hydrolase (GH), glycosyltransferase (GT), and polysaccharide lyase (PL). Predicted secreted proteins are indicated in the third co…
Gene	CAZyme classification (modules)	Signal peptide	Chromosome	Start	End
CLAFUR5_01687	AA1		Chr1	8427049	8429246
CLAFUR5_02111	AA1	Yes	Chr1	10478309	10480235
CLAFUR5_09772	AA1	Yes	Chr9	3857982	3859906
CLAFUR5_11412	AA1	Yes	Chr8	3081418	3083331
CLAFUR5_11003	AA1_2		Chr8	1183980	1185272
CLAFUR5_02765	AA1_2	Yes	Chr2	1675454	1677446
CLAFUR5_01598	AA1_2		Chr1	8224844	8227026
CLAFUR5_10478	AA1_3		Chr7	3320391	3322421
CLAFUR5_04175	AA1_3		Chr4	1160234	1162194
CLAFUR5_03210	AA1_3	Yes	Chr2	4041353	4043195
CLAFUR5_09851	AA1_3	Yes	Chr7	154981	156984
CLAFUR5_11112	AA1_3	Yes	Chr8	1599026	1601038
CLAFUR5_05131	AA1_3	Yes	Chr4	5149153	5151224
CLAFUR5_04748	AA1_3		Chr4	3561224	3563583
CLAFUR5_07414	AA1_3	Yes	Chr6	3888315	3890433
CLAFUR5_01908	AA1_3	Yes	Chr1	9397756	9400002
CLAFUR5_05566	AA2		Chr5	783645	784669
CLAFUR5_03092	AA2		Chr2	3543609	3546434
CLAFUR5_13992	AA2		Chr12	2313439	2314347
CLAFUR5_02699	AA2	Yes	Chr2	1518968	1519983
CLAFUR5_03971	AA2		Chr4	478971	480229
CLAFUR5_13903	AA2		Chr12	2070511	2071611
CLAFUR5_13336	AA2		Chr11	3243635	3246187
CLAFUR5_05118	AA3		Chr4	5062194	5062820
CLAFUR5_02843	AA3		Chr2	1855442	1857881
CLAFUR5_14150	AA3_1	Yes	Chr13	218748	220418
CLAFUR5_06958	AA3_1+AA8+CBM1	Yes	Chr6	1993484	1996234
CLAFUR5_02095	AA3_2		Chr1	10431833	10433538
CLAFUR5_10060	AA3_2		Chr7	827636	829773
CLAFUR5_10638	AA3_2		Chr7	4051506	4052687
CLAFUR5_03294	AA3_2		Chr2	4568742	4570316
CLAFUR5_07674	AA3_2		Chr6	4685627	4687276
CLAFUR5_08943	AA3_2		Chr9	619017	620838
CLAFUR5_08360	AA3_2	Yes	Chr3	3836548	3838523
CLAFUR5_09700	AA3_2		Chr9	3578417	3580456
CLAFUR5_12240	AA3_2		Chr10	3103334	3105328
CLAFUR5_05119	AA3_2	Yes	Chr4	5062978	5064019
CLAFUR5_10172	AA3_2	Yes	Chr7	1562848	1563999
CLAFUR5_04053	AA3_2	Yes	Chr4	793861	795860
CLAFUR5_02359	AA3_2	Yes	Chr2	157476	159528
CLAFUR5_07949	AA3_2	Yes	Chr3	784332	786259
CLAFUR5_04363	AA3_2	Yes	Chr4	1639695	1641563
CLAFUR5_04455	AA3_2	Yes	Chr4	2238772	2240983
CLAFUR5_10757	AA3_2		Chr7	4533911	4535419
CLAFUR5_08615	AA3_2		Chr3	5473766	5475415
CLAFUR5_04078	AA3_2	Yes	Chr4	911660	913927
CLAFUR5_14272	AA3_2	Yes	Chr13	610404	612396
CLAFUR5_10622	AA3_2		Chr7	3889783	3891787
CLAFUR5_13959	AA3_2		Chr12	2227067	2229279
CLAFUR5_08834	AA3_3		Chr9	141417	142117
CLAFUR5_06983	AA3_3		Chr6	2044267	2046396
CLAFUR5_10605	AA3_3		Chr7	3854242	3856374
CLAFUR5_01283	AA3_3		Chr1	6719592	6721605
CLAFUR5_10216	AA5	Yes	Chr7	1975625	1979013
CLAFUR5_14591	AA5+CBM18	Yes	Chr13	1810131	1812478
CLAFUR5_11307	AA5_1		Chr8	2756756	2757454
CLAFUR5_05453	AA5_2	Yes	Chr5	237089	239269
CLAFUR5_07881	AA6		Chr3	413838	414571
CLAFUR5_03068	AA7		Chr2	3492397	3494178
CLAFUR5_13193	AA7		Chr11	2740643	2742219
CLAFUR5_10798	AA7	Yes	Chr8	180620	182173
CLAFUR5_09318	AA7	Yes	Chr9	2276488	2278068
CLAFUR5_05908	AA7	Yes	Chr5	2256685	2257851
CLAFUR5_14491	AA7	Yes	Chr13	1382039	1383568
CLAFUR5_11457	AA7	Yes	Chr8	3241201	3243268
CLAFUR5_04138	AA7		Chr4	1088159	1089964
CLAFUR5_09157	AA7		Chr9	1457713	1461165
CLAFUR5_03353	AA9	Yes	Chr2	4885964	4887426
CLAFUR5_02537	AA9	Yes	Chr2	699497	700482
CLAFUR5_07740	AA11	Yes	Chr6	4946309	4947481
CLAFUR5_06991	AA11	Yes	Chr6	2061611	2063049
CLAFUR5_03241	AA12	Yes	Chr2	4111439	4114075
CLAFUR5_10447	AA16	Yes	Chr7	3103402	3104186
CLAFUR5_05976	CBM1+GH5_5	Yes	Chr5	2709227	2710383
CLAFUR5_10112	CBM14	Yes	Chr7	1037206	1037613
CLAFUR5_09512	CBM18		Chr9	3119928	3121772
CLAFUR5_07826	CBM20+AA1_3	Yes	Chr3	260677	262950
CLAFUR5_11219	CBM20	Yes	Chr8	2098178	2102952
CLAFUR5_14520	CBM20+GH31	Yes	Chr13	1448207	1451338
CLAFUR5_06244	CBM21		Chr5	4056441	4058754
CLAFUR5_09986	CBM35+GH27	Yes	Chr7	627289	629028
CLAFUR5_07727	CBM48		Chr6	4919328	4921103
CLAFUR5_03698	CBM48+GH13_8		Chr2	6477852	6480090
CLAFUR5_08782	CBM50		Chr3	6177956	6179848
CLAFUR5_10085	CBM50	Yes	Chr7	982368	983215
CLAFUR5_02153	CBM52	Yes	Chr1	10571140	10572219
CLAFUR5_03705	CBM63		Chr2	6495902	6496556
CLAFUR5_06552	CE3	Yes	Chr5	5426340	5427903
CLAFUR5_10094	CE3	Yes	Chr7	1003159	1003999
CLAFUR5_08504	CE4		Chr3	5037994	5039159
CLAFUR5_12475	CE4		Chr10	3900667	3901724
CLAFUR5_05662	CE4		Chr5	1114455	1115439
CLAFUR5_09257	CE4		Chr9	1943520	1944645
CLAFUR5_11979	CE4		Chr10	1314601	1315392
CLAFUR5_06290	CE5		Chr5	4294355	4295641
CLAFUR5_05937	CE5	Yes	Chr5	2434256	2434927
CLAFUR5_13227	CE5	Yes	Chr11	2823019	2823805
CLAFUR5_03214	CE5	Yes	Chr2	4051712	4052443
CLAFUR5_14518	CE5	Yes	Chr13	1439469	1441700
CLAFUR5_14581	CE5	Yes	Chr13	1777701	1778446
CLAFUR5_05389	CE5		Chr5	64885	65799
CLAFUR5_02321	CE5	Yes	Chr2	53133	53996
CLAFUR5_02423	CE5		Chr2	296966	297909
CLAFUR5_10174	CE5	Yes	Chr7	1600951	1601734
CLAFUR5_00432	CE5	Yes	Chr1	1813832	1815129
CLAFUR5_07605	CE8	Yes	Chr6	4540067	4541102
CLAFUR5_10529	CE8		Chr7	3526225	3527735
CLAFUR5_01288	CE9		Chr1	6732782	6734035
CLAFUR5_10364	CE9		Chr7	2823542	2824846
CLAFUR5_11010	CE12	Yes	Chr8	1207200	1208006
CLAFUR5_05805	CE12	Yes	Chr5	1571329	1572142
CLAFUR5_08484	CE16		Chr3	4991725	4992639
CLAFUR5_09795	CE16	Yes	Chr9	4009002	4009943
CLAFUR5_11310	CE16	Yes	Chr8	2763596	2764560
CLAFUR5_11993	CE16	Yes	Chr10	1403790	1404902
CLAFUR5_07765	CE16	Yes	Chr3	65392	66565
CLAFUR5_06595	CE16		Chr5	5712082	5713272
CLAFUR5_04563	GH1		Chr4	2687574	2689387
CLAFUR5_02093	GH1	Yes	Chr1	10427289	10429390
CLAFUR5_02919	GH2	Yes	Chr2	2311664	2312751
CLAFUR5_03787	GH2		Chr2	6652950	6655538
CLAFUR5_08334	GH2		Chr3	3575689	3577626
CLAFUR5_02108	GH2	Yes	Chr1	10469957	10472883
CLAFUR5_02565	GH2+CBM32+CBM67		Chr2	801894	805233
CLAFUR5_06220	GH3		Chr5	3731557	3732311
CLAFUR5_14146	GH3		Chr13	210003	211745
CLAFUR5_10879	GH3		Chr8	499779	501452
CLAFUR5_13727	GH3		Chr12	1462798	1465358
CLAFUR5_02193	GH3	Yes	Chr1	10815762	10818347
CLAFUR5_10363	GH3		Chr7	2819693	2822731
CLAFUR5_13725	GH3	Yes	Chr12	1459597	1460654
CLAFUR5_10878	GH3		Chr8	498984	499724
CLAFUR5_11785	GH3	Yes	Chr10	473740	476081
CLAFUR5_01503	GH3	Yes	Chr1	7780022	7783155
CLAFUR5_11712	GH3	Yes	Chr10	96800	99649
CLAFUR5_05718	GH3	Yes	Chr5	1246543	1249320
CLAFUR5_11034	GH3	Yes	Chr8	1250957	1253686
CLAFUR5_06055	GH3	Yes	Chr5	3232989	3235759
CLAFUR5_13185	GH3	Yes	Chr11	2705897	2708936
CLAFUR5_11958	GH3	Yes	Chr10	1191178	1193604
CLAFUR5_12211	GH3		Chr10	3037041	3039632
CLAFUR5_12876	GH3	Yes	Chr11	1260235	1262154
CLAFUR5_08984	GH3	Yes	Chr9	755916	758519
CLAFUR5_02247	GH3		Chr1	10951288	10954272
CLAFUR5_04544	GH3	Yes	Chr4	2543645	2546629
CLAFUR5_02603	GH5_5	Yes	Chr2	1063807	1065038
CLAFUR5_09344	GH5_7	Yes	Chr9	2351875	2353094
CLAFUR5_11901	GH5_9	Yes	Chr10	983410	984774
CLAFUR5_12089	GH5_9	Yes	Chr10	1886598	1887950
CLAFUR5_03607	GH5_9	Yes	Chr2	6126398	6127717
CLAFUR5_01976	GH5_9		Chr1	9863699	9866029
CLAFUR5_12940	GH5_12		Chr11	1860609	1862906
CLAFUR5_08108	GH5_16	Yes	Chr3	1875301	1876677
CLAFUR5_13741	GH5_16	Yes	Chr12	1504618	1506030
CLAFUR5_03094	GH5_22		Chr2	3551812	3553404
CLAFUR5_12138	GH5_23	Yes	Chr10	2108952	2109883
CLAFUR5_05687	GH5_23	Yes	Chr5	1167489	1169394
CLAFUR5_02990	GH5_24	Yes	Chr2	2835525	2836838
CLAFUR5_08582	GH5_31	Yes	Chr3	5404143	5405363
CLAFUR5_01827	GH5_49		Chr1	9073140	9074717
CLAFUR5_11046	GH7	Yes	Chr8	1275056	1276649
CLAFUR5_01646	GH7	Yes	Chr1	8343297	8344779
CLAFUR5_05177	GH10		Chr4	5325757	5326441
CLAFUR5_11017	GH10	Yes	Chr8	1214594	1215628
CLAFUR5_10576	GH11	Yes	Chr7	3790840	3791588
CLAFUR5_13228	GH11		Chr11	2824397	2824904
CLAFUR5_10315	GH12	Yes	Chr7	2525454	2526275
CLAFUR5_03445	GH12	Yes	Chr2	5535341	5536154
CLAFUR5_14074	GH12	Yes	Chr13	22643	23512
CLAFUR5_04850	GH13_1+CBM20	Yes	Chr4	4043190	4045157
CLAFUR5_04570	GH13_1	Yes	Chr4	2706644	2708449
CLAFUR5_06259	GH13_1	Yes	Chr5	4090826	4092621
CLAFUR5_05026	GH13_1		Chr4	4727125	4728839
CLAFUR5_02325	GH13_5+GH13_5		Chr2	68370	70364
CLAFUR5_10266	GH13_5		Chr7	2129850	2131362
CLAFUR5_07992	GH13_22+GH13_22	Yes	Chr3	1003484	1011059
CLAFUR5_06260	GH13_22+GH13_22	Yes	Chr5	4094794	4102026
CLAFUR5_04910	GH13_25+GH133		Chr4	4346185	4350952
CLAFUR5_10768	GH13_40		Chr8	77510	79279
CLAFUR5_05798	GH13_40		Chr5	1554672	1556608
CLAFUR5_08228	GH13_40		Chr3	2867751	2869629
CLAFUR5_00679	GH13_40		Chr1	3331976	3333847
CLAFUR5_11447	GH13_40		Chr8	3209700	3211808
CLAFUR5_08077	GH15+CBM20		Chr3	1640408	1642377
CLAFUR5_09043	GH15		Chr9	1012750	1013523
CLAFUR5_08623	GH16_1	Yes	Chr3	5495322	5496756
CLAFUR5_07833	GH16_1		Chr3	275920	279000
CLAFUR5_02939	GH16_1		Chr2	2431587	2433055
CLAFUR5_01410	GH16_2		Chr1	7562188	7564403
CLAFUR5_03487	GH16_2		Chr2	5624455	5627050
CLAFUR5_07048	GH16_3	Yes	Chr6	2412589	2413551
CLAFUR5_01804	GH16_4		Chr1	9006467	9007901
CLAFUR5_00624	GH16_18		Chr1	3102486	3103783
CLAFUR5_13296	GH16_18	Yes	Chr11	3146170	3147315
CLAFUR5_09569	GH16_18	Yes	Chr9	3300877	3302385
CLAFUR5_04303	GH16_19	Yes	Chr4	1504131	1505536
CLAFUR5_08609	GH16_23	Yes	Chr3	5458568	5459561
CLAFUR5_07703	GH16_23	Yes	Chr6	4865888	4866776
CLAFUR5_03821	GH16_23	Yes	Chr2	6743775	6744986
CLAFUR5_00192	GH17	Yes	Chr1	608194	609166
CLAFUR5_03067	GH17	Yes	Chr2	3491315	3492315
CLAFUR5_09880	GH17	Yes	Chr7	292397	293867
CLAFUR5_04765	GH17	Yes	Chr4	3732068	3733874
CLAFUR5_05564	GH17	Yes	Chr5	779970	780958
CLAFUR5_13178	GH17	Yes	Chr11	2686163	2687370
CLAFUR5_05893	GH17		Chr5	2006450	2008341
CLAFUR5_13248	GH18	Yes	Chr11	2907166	2909175
CLAFUR5_12898	GH18		Chr11	1315734	1318265
CLAFUR5_08259	GH18		Chr3	3099813	3101075
CLAFUR5_12716	GH18		Chr11	606091	607622
CLAFUR5_00092	GH18		Chr1	306170	307296
CLAFUR5_14374	GH18		Chr13	954147	955023
CLAFUR5_13575	GH18		Chr12	937508	938641
CLAFUR5_07734	GH18		Chr6	4935758	4937115
CLAFUR5_05197	GH18		Chr4	5459573	5460841
CLAFUR5_13014	GH18	Yes	Chr11	2051047	2052439
CLAFUR5_13032	GH18		Chr11	2244264	2245196
CLAFUR5_05713	GH18	Yes	Chr5	1233305	1234607
CLAFUR5_12793	GH18	Yes	Chr11	965874	967311
CLAFUR5_12120	GH20	Yes	Chr10	1969608	1971767
CLAFUR5_09755	GH20	Yes	Chr9	3815653	3817481
CLAFUR5_13902	GH25	Yes	Chr12	2068560	2069222
CLAFUR5_02540	GH28		Chr2	704063	705271
CLAFUR5_07604	GH28		Chr6	4538556	4539314
CLAFUR5_09263	GH28		Chr9	2077935	2079118
CLAFUR5_13372	GH28	Yes	Chr12	38478	39745
CLAFUR5_09175	GH28	Yes	Chr9	1608076	1609427
CLAFUR5_12694	GH28	Yes	Chr11	557622	559013
CLAFUR5_06423	GH28		Chr5	4714264	4715741
CLAFUR5_08881	GH28	Yes	Chr9	256440	258144
CLAFUR5_12153	GH28	Yes	Chr10	2366796	2368256
CLAFUR5_12002	GH28		Chr10	1421766	1427776
CLAFUR5_05930	GH29		Chr5	2422857	2425585
CLAFUR5_01795	GH30_3		Chr1	8992043	8992882
CLAFUR5_01794	GH30_3		Chr1	8991413	8991997
CLAFUR5_04046	GH31		Chr4	779238	780142
CLAFUR5_04045	GH31		Chr4	778102	779178
CLAFUR5_10219	GH31		Chr7	1981884	1982812
CLAFUR5_10965	GH31	Yes	Chr8	1110744	1112927
CLAFUR5_02280	GH31		Chr1	11220268	11222826
CLAFUR5_02653	GH31	Yes	Chr2	1358026	1361109
CLAFUR5_07303	GH31		Chr6	3514087	3516457
CLAFUR5_08588	GH31	Yes	Chr3	5413605	5416598
CLAFUR5_04616	GH31	Yes	Chr4	2931076	2933382
CLAFUR5_11890	GH31		Chr10	959150	962401
CLAFUR5_07004	GH31	Yes	Chr6	2087801	2090863
CLAFUR5_06980	GH32		Chr6	2033914	2035722
CLAFUR5_08225	GH32		Chr3	2860154	2862052
CLAFUR5_13078	GH32	Yes	Chr11	2337939	2339900
CLAFUR5_04940	GH32		Chr4	4459585	4461623
CLAFUR5_06185	GH35		Chr5	3563086	3563937
CLAFUR5_03567	GH35		Chr2	5847428	5847964
CLAFUR5_06186	GH35		Chr5	3563971	3566629
CLAFUR5_08992	GH35		Chr9	777657	779406
CLAFUR5_11960	GH35	Yes	Chr10	1200365	1203556
CLAFUR5_04709	GH35	Yes	Chr4	3478173	3481383
CLAFUR5_11521	GH35	Yes	Chr8	3523602	3526788
CLAFUR5_02101	GH36		Chr1	10444655	10447793
CLAFUR5_05373	GH36	Yes	Chr4	6100671	6102960
CLAFUR5_00293	GH37	Yes	Chr1	1320338	1322524
CLAFUR5_11839	GH37		Chr10	828611	831202
CLAFUR5_08046	GH38		Chr3	1369943	1373221
CLAFUR5_02337	GH42	Yes	Chr2	103393	106917
CLAFUR5_00439	GH43_1		Chr1	1855344	1856321
CLAFUR5_03396	GH43_6	Yes	Chr2	5204725	5205818
CLAFUR5_10651	GH43_6	Yes	Chr7	4194794	4195884
CLAFUR5_10967	GH43_14		Chr8	1115565	1116833
CLAFUR5_06215	GH43_14	Yes	Chr5	3715384	3717199
CLAFUR5_11644	GH43_21	Yes	Chr8	4099082	4100149
CLAFUR5_10988	GH43_22+GH43_34	Yes	Chr8	1158715	1160708
CLAFUR5_03007	GH43_24	Yes	Chr2	3283883	3285390
CLAFUR5_12059	GH43_24	Yes	Chr10	1622915	1624291
CLAFUR5_11883	GH43_24+CBM32	Yes	Chr10	948545	950327
CLAFUR5_09852	GH43_26	Yes	Chr7	157177	158209
CLAFUR5_09754	GH43_26	Yes	Chr9	3813212	3814545
CLAFUR5_08569	GH43_29		Chr3	5281173	5282778
CLAFUR5_03836	GH43_30	Yes	Chr2	6780162	6781264
CLAFUR5_11176	GH43_30	Yes	Chr8	1976219	1977349
CLAFUR5_12652	GH43_30	Yes	Chr11	468410	469463
CLAFUR5_07154	GH43_30	Yes	Chr6	2851643	2852224
CLAFUR5_13123	GH43_30		Chr11	2557309	2558865
CLAFUR5_08155	GH43_37	Yes	Chr3	2464867	2466789
CLAFUR5_04316	GH45		Chr4	1534104	1535160
CLAFUR5_03900	GH47	Yes	Chr4	13678	16881
CLAFUR5_10655	GH47	Yes	Chr7	4203468	4205188
CLAFUR5_11562	GH47	Yes	Chr8	3697161	3698880
CLAFUR5_11930	GH47	Yes	Chr10	1129303	1131228
CLAFUR5_03648	GH47		Chr2	6367147	6368931
CLAFUR5_05521	GH47		Chr5	680348	682156
CLAFUR5_13240	GH47		Chr11	2887462	2890596
CLAFUR5_12352	GH47		Chr10	3397742	3400243
CLAFUR5_02062	GH51		Chr1	10352814	10354553
CLAFUR5_14423	GH51	Yes	Chr13	1070179	1072340
CLAFUR5_05963	GH53		Chr5	2678851	2679906
CLAFUR5_04535	GH53	Yes	Chr4	2529259	2530452
CLAFUR5_02244	GH54+CBM42	Yes	Chr1	10944933	10946501
CLAFUR5_00794	GH55		Chr1	3959078	3961725
CLAFUR5_03522	GH55	Yes	Chr2	5735101	5737494
CLAFUR5_07492	GH55	Yes	Chr6	4195395	4197718
CLAFUR5_06407	GH55	Yes	Chr5	4678441	4681213
CLAFUR5_03604	GH63	Yes	Chr2	6121724	6124233
CLAFUR5_06956	GH64		Chr6	1989471	1990816
CLAFUR5_07955	GH64	Yes	Chr3	798539	799906
CLAFUR5_05250	GH64	Yes	Chr4	5720586	5721947
CLAFUR5_00725	GH64	Yes	Chr1	3451257	3452952
CLAFUR5_02448	GH64	Yes	Chr2	351043	352545
CLAFUR5_10197	GH65	Yes	Chr7	1926974	1930012
CLAFUR5_14217	GH67	Yes	Chr13	374096	376664
CLAFUR5_07810	GH71	Yes	Chr3	152390	153845
CLAFUR5_02593	GH71	Yes	Chr2	910724	912601
CLAFUR5_03739	GH72		Chr2	6560778	6562364
CLAFUR5_11989	GH72	Yes	Chr10	1390576	1391984
CLAFUR5_11571	GH72	Yes	Chr8	3796718	3798222
CLAFUR5_13002	GH72+CBM43	Yes	Chr11	2018110	2019753
CLAFUR5_14512	GH72	Yes	Chr13	1423581	1427105
CLAFUR5_02225	GH72		Chr1	10894380	10895855
CLAFUR5_02819	GH72	Yes	Chr2	1796702	1798120
CLAFUR5_06669	GH75	Yes	Chr6	200986	201827
CLAFUR5_04680	GH76	Yes	Chr4	3286901	3289638
CLAFUR5_05222	GH76	Yes	Chr4	5551432	5552845
CLAFUR5_10228	GH76	Yes	Chr7	2007297	2008988
CLAFUR5_02252	GH76	Yes	Chr1	10964081	10965488
CLAFUR5_06214	GH76	Yes	Chr5	3713325	3714912
CLAFUR5_04533	GH76	Yes	Chr4	2524716	2526347
CLAFUR5_13660	GH76		Chr12	1122985	1124207
CLAFUR5_12260	GH76		Chr10	3189881	3191269
CLAFUR5_09675	GH76		Chr9	3528043	3529995
CLAFUR5_04066	GH78		Chr4	894538	894993
CLAFUR5_07050	GH78	Yes	Chr6	2416218	2418320
CLAFUR5_00922	GH78		Chr1	4780988	4782949
CLAFUR5_10140	GH78	Yes	Chr7	1206144	1208258
CLAFUR5_05082	GH79		Chr4	4982598	4984211
CLAFUR5_09659	GH79	Yes	Chr9	3499113	3500618
CLAFUR5_06501	GH79	Yes	Chr5	5035269	5036951
CLAFUR5_04450	GH79	Yes	Chr4	2226881	2228584
CLAFUR5_02887	GH79	Yes	Chr2	2169502	2171073
CLAFUR5_06457	GH81	Yes	Chr5	4925122	4928138
CLAFUR5_02702	GH88	Yes	Chr2	1525720	1527162
CLAFUR5_07326	GH88		Chr6	3570501	3572171
CLAFUR5_07587	GH92	Yes	Chr6	4498782	4501065
CLAFUR5_11622	GH92	Yes	Chr8	4023617	4026160
CLAFUR5_13754	GH92	Yes	Chr12	1526733	1529273
CLAFUR5_02469	GH92	Yes	Chr2	473899	476316
CLAFUR5_07776	GH92	Yes	Chr3	91647	94345
CLAFUR5_03378	GH92		Chr2	5000210	5002759
CLAFUR5_03286	GH92		Chr2	4545223	4547817
CLAFUR5_08991	GH93	Yes	Chr9	775815	777040
CLAFUR5_08977	GH93	Yes	Chr9	712602	713753
CLAFUR5_13089	GH105		Chr11	2373076	2374215
CLAFUR5_10882	GH105		Chr8	506290	507577
CLAFUR5_05712	GH105		Chr5	1230284	1231565
CLAFUR5_13914	GH105	Yes	Chr12	2098104	2099348
CLAFUR5_06895	GH105		Chr6	1816209	1817679
CLAFUR5_06080	GH106		Chr5	3330651	3332637
CLAFUR5_00406	GH106	Yes	Chr1	1682632	1686496
CLAFUR5_00649	GH114	Yes	Chr1	3175919	3177002
CLAFUR5_11849	GH115	Yes	Chr10	855503	858619
CLAFUR5_03101	GH125	Yes	Chr2	3564818	3566422
CLAFUR5_11252	GH125	Yes	Chr8	2639426	2641106
CLAFUR5_05265	GH125	Yes	Chr4	5794249	5796163
CLAFUR5_04606	GH127		Chr4	2902874	2905073
CLAFUR5_07491	GH128		Chr6	4192431	4192901
CLAFUR5_09342	GH128	Yes	Chr9	2348471	2349388
CLAFUR5_01305	GH128		Chr1	7003548	7004360
CLAFUR5_09453	GH128	Yes	Chr9	2988522	2989955
CLAFUR5_06915	GH130		Chr6	1862703	1864047
CLAFUR5_09466	GH131	Yes	Chr9	3017139	3018257
CLAFUR5_01269	GH132	Yes	Chr1	6685027	6686390
CLAFUR5_05280	GH135		Chr4	5833867	5834559
CLAFUR5_03974	GH135		Chr4	485339	486184
CLAFUR5_12403	GH142	Yes	Chr10	3667239	3669233
CLAFUR5_00397	GH154		Chr1	1659003	1659954
CLAFUR5_00398	GH154		Chr1	1660035	1661147
CLAFUR5_11191	GT1		Chr8	2040131	2043042
CLAFUR5_06159	GT1		Chr5	3496525	3498174
CLAFUR5_12085	GT1		Chr10	1875044	1878973
CLAFUR5_04443	GT1		Chr4	2210525	2214205
CLAFUR5_08971	GT1		Chr9	691141	695529
CLAFUR5_04494	GT2		Chr4	2328565	2331283
CLAFUR5_08186	GT2		Chr3	2641380	2643134
CLAFUR5_08973	GT2		Chr9	699277	701277
CLAFUR5_10472	GT2		Chr7	3302065	3303387
CLAFUR5_11247	GT2		Chr8	2630926	2632481
CLAFUR5_11846	GT2		Chr10	849149	852259
CLAFUR5_12024	GT2		Chr10	1484191	1485786
CLAFUR5_14373	GT2		Chr13	951806	953124
CLAFUR5_04368	GT2_Chitin_synth_1+GT2_Chitin_synth_2		Chr4	1651247	1654088
CLAFUR5_08411	GT2_Chitin_synth_1		Chr3	4546666	4550061
CLAFUR5_02631	GT2_Chitin_synth_2		Chr2	1308460	1311210
CLAFUR5_08400	GT2_Chitin_synth_2		Chr3	4515062	4519415
CLAFUR5_02591	GT2_Chitin_synth_2		Chr2	896860	902255
CLAFUR5_02592	GT2_Chitin_synth_2		Chr2	903962	909696
CLAFUR5_10348	GT2_Glycos_transf_2		Chr7	2606980	2607773
CLAFUR5_06368	GT2_Glycos_transf_2		Chr5	4578551	4579823
CLAFUR5_02342	GT2_Glycos_transf_2		Chr2	113916	116581
CLAFUR5_03059	GT2_Glyco_tranf_2_3		Chr2	3475011	3476921
CLAFUR5_06944	GT3		Chr6	1950788	1953064
CLAFUR5_07811	GT4		Chr3	154848	156339
CLAFUR5_03047	GT4		Chr2	3452910	3454641
CLAFUR5_11566	GT4		Chr8	3702722	3704264
CLAFUR5_07568	GT4		Chr6	4448173	4449804
CLAFUR5_13867	GT4		Chr12	1787955	1789694
CLAFUR5_04826	GT4		Chr4	3988775	3990985
CLAFUR5_02276	GT8		Chr1	11204698	11206781
CLAFUR5_00493	GT8		Chr1	2123023	2124072
CLAFUR5_07112	GT8		Chr6	2672016	2673275
CLAFUR5_01037	GT8		Chr1	5308472	5309443
CLAFUR5_07494	GT8		Chr6	4199927	4201047
CLAFUR5_09729	GT8		Chr9	3656902	3658141
CLAFUR5_04713	GT8	Yes	Chr4	3496531	3497601
CLAFUR5_08704	GT8		Chr3	5895499	5896881
CLAFUR5_07609	GT15		Chr6	4547253	4548578
CLAFUR5_11558	GT15		Chr8	3690241	3691706
CLAFUR5_03841	GT15		Chr2	6793937	6795592
CLAFUR5_03738	GT17		Chr2	6557405	6558562
CLAFUR5_14290	GT17		Chr13	653991	655154
CLAFUR5_11119	GT17		Chr8	1720631	1721809
CLAFUR5_09639	GT20		Chr9	3455917	3457671
CLAFUR5_08967	GT20		Chr9	677618	680570
CLAFUR5_12459	GT20		Chr10	3863883	3866797
CLAFUR5_07475	GT21		Chr6	4084696	4088724
CLAFUR5_07110	GT22	Yes	Chr6	2666002	2667568
CLAFUR5_13469	GT22		Chr12	513832	515664
CLAFUR5_08542	GT22		Chr3	5227222	5229021
CLAFUR5_09648	GT22		Chr9	3473478	3475343
CLAFUR5_09535	GT24	Yes	Chr9	3224026	3228719
CLAFUR5_12258	GT25		Chr10	3186409	3187729
CLAFUR5_11009	GT25		Chr8	1203853	1205270
CLAFUR5_01726	GT31	Yes	Chr1	8602761	8604227
CLAFUR5_02180	GT31		Chr1	10788117	10789607
CLAFUR5_09161	GT31		Chr9	1469338	1470906
CLAFUR5_12782	GT31		Chr11	774851	776419
CLAFUR5_05416	GT32		Chr5	134977	136167
CLAFUR5_07576	GT32		Chr6	4462862	4463887
CLAFUR5_08591	GT32		Chr3	5423166	5424467
CLAFUR5_09380	GT32		Chr9	2535288	2536388
CLAFUR5_05986	GT32	Yes	Chr5	2777060	2778253
CLAFUR5_08849	GT33		Chr9	185082	186617
CLAFUR5_11128	GT34	Yes	Chr8	1738369	1739238
CLAFUR5_01338	GT34		Chr1	7182996	7184032
CLAFUR5_11224	GT34		Chr8	2124090	2125240
CLAFUR5_08082	GT34		Chr3	1648519	1649613
CLAFUR5_01556	GT34		Chr1	8081955	8083609
CLAFUR5_04874	GT34		Chr4	4250532	4252589
CLAFUR5_02694	GT35		Chr2	1508720	1511674
CLAFUR5_02026	GT39		Chr1	10149486	10151961
CLAFUR5_03765	GT39		Chr2	6615185	6617563
CLAFUR5_14152	GT39		Chr13	224148	227090
CLAFUR5_02911	GT41		Chr2	2264185	2269146
CLAFUR5_13001	GT48		Chr11	2009421	2015236
CLAFUR5_01595	GT50		Chr1	8220039	8221249
CLAFUR5_05522	GT57		Chr5	682696	684412
CLAFUR5_00128	GT57		Chr1	379188	381047
CLAFUR5_10835	GT58		Chr8	409206	410601
CLAFUR5_13593	GT59		Chr12	976473	978324
CLAFUR5_01012	GT62		Chr1	5173000	5174181
CLAFUR5_13465	GT62		Chr12	457699	459183
CLAFUR5_11267	GT62		Chr8	2668659	2670370
CLAFUR5_01173	GT66		Chr1	6084530	6089832
CLAFUR5_02891	GT69		Chr2	2179494	2180714
CLAFUR5_06512	GT69		Chr5	5185838	5187544
CLAFUR5_04108	GT71	Yes	Chr4	1018488	1019975
CLAFUR5_00603	GT71		Chr1	2782941	2784476
CLAFUR5_05419	GT71		Chr5	142337	144139
CLAFUR5_14583	GT71		Chr13	1788025	1789976
CLAFUR5_06498	GT76		Chr5	5028214	5029681
CLAFUR5_02964	GT77		Chr2	2643382	2644467
CLAFUR5_06143	GT90	Yes	Chr5	3464761	3466131
CLAFUR5_00393	GT90		Chr1	1646144	1647569
CLAFUR5_06803	GT90		Chr6	1009817	1011259
CLAFUR5_00211	GT90		Chr1	772394	773749
CLAFUR5_02179	GT90		Chr1	10785902	10787274
CLAFUR5_05534	GT90		Chr5	713347	714759
CLAFUR5_07395	GT90		Chr6	3839235	3840956
CLAFUR5_05629	GT90		Chr5	1022071	1026438
CLAFUR5_07699	GT90		Chr6	4859757	4861850
CLAFUR5_00631	GT90		Chr1	3143496	3146625
CLAFUR5_07790	GT90		Chr3	113598	116734
CLAFUR5_03781	GT109		Chr2	6644946	6646202
CLAFUR5_04023	PL1	Yes	Chr4	672918	674160
CLAFUR5_05777	PL1_7	Yes	Chr5	1401817	1402952
CLAFUR5_14006	PL3_2	Yes	Chr12	2442851	2443687
CLAFUR5_10732	PL3_2	Yes	Chr7	4466272	4467265
CLAFUR5_01436	PL3_2	Yes	Chr1	7619877	7621190
CLAFUR5_12740	PL4_1	Yes	Chr11	657243	658938
CLAFUR5_13087	PL4_3	Yes	Chr11	2368386	2370448
CLAFUR5_09942	PL7	Yes	Chr7	533637	535617
CLAFUR5_07294	PL26	Yes	Chr6	3499624	3502353

## Sheet: Table S7
Table S7. Genes in the genome of Cladosporium fulvum Race 5 encoding predicted proteases. Proteases are classified into aspartic (A), cysteine (C), metallo (M), asparagine (N), serine (S), threonine (T), and inhibitory (I) proteases. Proteases were identified based on BLASTp searches (e-value < 1E-10) against the MEROPS database. Predicted secreted proteins are indicated in the third column.
Gene	MEROPS classification	Signal peptide	Chromosome	Start	End
CLAFUR5_00749	A01A		Chr1	3518708	3519939
CLAFUR5_03107	A01A	Yes	Chr2	3576883	3578130
CLAFUR5_03649	A01A		Chr2	6370304	6371728
CLAFUR5_04622	A01A		Chr4	2945472	2945834
CLAFUR5_04623	A01A		Chr4	2945907	2947287
CLAFUR5_05837	A01A	Yes	Chr5	1760280	1762048
CLAFUR5_06056	A01A		Chr5	3236689	3237369
CLAFUR5_08972	A01A	Yes	Chr9	696364	697668
CLAFUR5_09508	A01A	Yes	Chr9	3111983	3113390
CLAFUR5_10979	A01A	Yes	Chr8	1138302	1140050
CLAFUR5_11529	A01A	Yes	Chr8	3569955	3571358
CLAFUR5_11777	A01A	Yes	Chr10	449307	450388
CLAFUR5_01692	A22B		Chr1	8436702	8438558
CLAFUR5_08750	A28A		Chr3	6112339	6113875
CLAFUR5_11897	C01B		Chr10	976432	978098
CLAFUR5_06673	C02A		Chr6	207017	209686
CLAFUR5_09500	C02A		Chr9	3093865	3096617
CLAFUR5_12713	C02A		Chr11	598475	601266
CLAFUR5_02711	C12		Chr2	1545994	1547078
CLAFUR5_09914	C12		Chr7	354197	355104
CLAFUR5_10951	C12		Chr8	984035	984781
CLAFUR5_12636	C12		Chr11	326711	328459
CLAFUR5_04516	C13	Yes	Chr4	2481135	2482370
CLAFUR5_00698	C14B		Chr1	3379006	3380226
CLAFUR5_13122	C14B		Chr11	2554518	2556372
CLAFUR5_00700	C19		Chr1	3383317	3386806
CLAFUR5_01309	C19		Chr1	7019034	7022273
CLAFUR5_02080	C19		Chr1	10399835	10401604
CLAFUR5_02834	C19		Chr2	1834049	1835944
CLAFUR5_02878	C19		Chr2	2156330	2157730
CLAFUR5_02879	C19		Chr2	2158317	2159939
CLAFUR5_03181	C19		Chr2	3921618	3923258
CLAFUR5_05413	C19		Chr5	119496	128058
CLAFUR5_05656	C19		Chr5	1098024	1105151
CLAFUR5_06802	C19		Chr6	1005455	1009189
CLAFUR5_08544	C19		Chr3	5230255	5232673
CLAFUR5_09516	C19		Chr9	3186496	3188889
CLAFUR5_10536	C19		Chr7	3541135	3543060
CLAFUR5_12408	C19		Chr10	3681051	3682679
CLAFUR5_12705	C19		Chr11	575799	580085
CLAFUR5_13349	C19		Chr11	3279144	3280824
CLAFUR5_14241	C19		Chr13	523139	526167
CLAFUR5_01761	C26		Chr1	8911640	8914105
CLAFUR5_02531	C26		Chr2	684317	686572
CLAFUR5_02970	C26		Chr2	2655457	2656355
CLAFUR5_05773	C26		Chr5	1388347	1389120
CLAFUR5_06048	C26		Chr5	3036332	3038532
CLAFUR5_06107	C26		Chr5	3389028	3390401
CLAFUR5_09464	C26		Chr9	3010899	3012605
CLAFUR5_11435	C26		Chr8	3191563	3193191
CLAFUR5_11513	C26		Chr8	3499182	3502696
CLAFUR5_11569	C26		Chr8	3792320	3793240
CLAFUR5_13316	C26		Chr11	3206432	3207321
CLAFUR5_02254	C44	Yes	Chr1	10969834	10971624
CLAFUR5_03176	C44		Chr2	3906183	3912731
CLAFUR5_04980	C44		Chr4	4635813	4638236
CLAFUR5_13873	C44		Chr12	1803294	1805336
CLAFUR5_13900	C44		Chr12	2060926	2062868
CLAFUR5_14009	C45		Chr12	2450052	2451159
CLAFUR5_03957	C48		Chr4	444402	446726
CLAFUR5_04724	C48		Chr4	3521732	3522631
CLAFUR5_07425	C48		Chr6	3913922	3918319
CLAFUR5_10893	C48		Chr8	530008	532671
CLAFUR5_01701	C50		Chr1	8453596	8459730
CLAFUR5_12848	C54		Chr11	1196782	1198162
CLAFUR5_07743	C56		Chr6	4954337	4958422
CLAFUR5_13820	C56		Chr12	1685490	1686411
CLAFUR5_14525	C65		Chr13	1459082	1461334
CLAFUR5_07143	C78B		Chr6	2828505	2830176
CLAFUR5_13454	C78B		Chr12	439102	440009
CLAFUR5_04495	C85		Chr4	2332317	2333210
CLAFUR5_12571	C85B		Chr11	181330	182400
CLAFUR5_01204	C97		Chr1	6292056	6292923
CLAFUR5_02622	C97		Chr2	1282579	1284333
CLAFUR5_02749	C110		Chr2	1639123	1641681
CLAFUR5_07542	C115		Chr6	4298543	4301464
CLAFUR5_11933	I32		Chr10	1135338	1137915
CLAFUR5_01381	I51	Yes	Chr1	7504236	7505033
CLAFUR5_12448	I79	Yes	Chr10	3838366	3838653
CLAFUR5_03278	M01		Chr2	4525737	4529007
CLAFUR5_08676	M01		Chr3	5759470	5761847
CLAFUR5_08737	M01		Chr3	5987281	5991879
CLAFUR5_12287	M01		Chr10	3243693	3246338
CLAFUR5_06298	M03A		Chr5	4312461	4315036
CLAFUR5_08346	M03A		Chr3	3659173	3663265
CLAFUR5_11047	M03A		Chr8	1280711	1281360
CLAFUR5_11048	M03A		Chr8	1281902	1282309
CLAFUR5_12809	M03A		Chr11	1085034	1088060
CLAFUR5_01295	M12B	Yes	Chr1	6983219	6985871
CLAFUR5_05813	M14A	Yes	Chr5	1584691	1586445
CLAFUR5_08832	M14A		Chr9	132680	134016
CLAFUR5_10317	M14A	Yes	Chr7	2528980	2530830
CLAFUR5_10682	M14A	Yes	Chr7	4335171	4337226
CLAFUR5_07226	M16A		Chr6	3162610	3166087
CLAFUR5_02704	M16B		Chr2	1530258	1531955
CLAFUR5_03109	M16B		Chr2	3582984	3584459
CLAFUR5_03964	M16B		Chr4	459030	460540
CLAFUR5_04919	M16C		Chr4	4369674	4372984
CLAFUR5_12398	M16C		Chr10	3534681	3537875
CLAFUR5_07190	M18		Chr6	3081400	3083970
CLAFUR5_12446	M18		Chr10	3831534	3833296
CLAFUR5_07424	M19		Chr6	3912506	3913579
CLAFUR5_12467	M19		Chr10	3882337	3883779
CLAFUR5_05054	M20A	Yes	Chr4	4778796	4780090
CLAFUR5_08160	M20A		Chr3	2474406	2476185
CLAFUR5_13323	M20A		Chr11	3218143	3219225
CLAFUR5_01373	M20D		Chr1	7355201	7356465
CLAFUR5_08580	M20D		Chr3	5299728	5301079
CLAFUR5_14210	M20D		Chr13	362126	363433
CLAFUR5_00401	M20F		Chr1	1673318	1676122
CLAFUR5_11980	M20F		Chr10	1315715	1317214
CLAFUR5_01650	M20X		Chr1	8348067	8349919
CLAFUR5_02097	M24A		Chr1	10435533	10436991
CLAFUR5_05121	M24A		Chr4	5069098	5070719
CLAFUR5_13907	M24A		Chr12	2079751	2081109
CLAFUR5_00699	M24B		Chr1	3380284	3383203
CLAFUR5_01465	M24B		Chr1	7675840	7677360
CLAFUR5_02570	M24B		Chr2	811226	812821
CLAFUR5_07563	M24B		Chr6	4355229	4357226
CLAFUR5_08669	M24B		Chr3	5749401	5750885
CLAFUR5_08966	M24X		Chr9	674992	676384
CLAFUR5_14233	M24X		Chr13	415218	418301
CLAFUR5_11934	M28A	Yes	Chr10	1138786	1140414
CLAFUR5_04238	M28B		Chr4	1349701	1352141
CLAFUR5_09465	M28B	Yes	Chr9	3012763	3015118
CLAFUR5_10578	M28B		Chr7	3793606	3796338
CLAFUR5_07022	M28E		Chr6	2132989	2134233
CLAFUR5_08249	M28E	Yes	Chr3	3077199	3078450
CLAFUR5_00349	M28X		Chr1	1446317	1449487
CLAFUR5_00414	M28X	Yes	Chr1	1705145	1706371
CLAFUR5_06567	M35	Yes	Chr5	5457416	5458416
CLAFUR5_09364	M35	Yes	Chr9	2501531	2502677
CLAFUR5_04312	M36	Yes	Chr4	1523731	1525708
CLAFUR5_01288	M38		Chr1	6732782	6734035
CLAFUR5_03416	M38		Chr2	5390042	5391448
CLAFUR5_04249	M38		Chr4	1379488	1381051
CLAFUR5_04548	M38		Chr4	2554424	2555770
CLAFUR5_09761	M38		Chr9	3833505	3835073
CLAFUR5_10364	M38		Chr7	2823542	2824846
CLAFUR5_10701	M38		Chr7	4379606	4381076
CLAFUR5_11694	M38		Chr10	60814	63698
CLAFUR5_00324	M41		Chr1	1391368	1394121
CLAFUR5_06167	M41		Chr5	3516299	3518681
CLAFUR5_02915	M43B	Yes	Chr2	2281227	2282118
CLAFUR5_03137	M43B	Yes	Chr2	3652651	3653583
CLAFUR5_08936	M43B	Yes	Chr9	605009	605952
CLAFUR5_11001	M43B		Chr8	1181883	1182396
CLAFUR5_04939	M48A		Chr4	4457384	4458829
CLAFUR5_05397	M48C		Chr5	86177	87298
CLAFUR5_00800	M49		Chr1	3967733	3970009
CLAFUR5_06941	M54		Chr6	1911767	1913111
CLAFUR5_03509	M67A		Chr2	5699857	5700968
CLAFUR5_03760	M67A		Chr2	6603814	6605028
CLAFUR5_03990	M67A		Chr4	519673	521244
CLAFUR5_12668	M67C		Chr11	500016	501605
CLAFUR5_00897	M67X		Chr1	4437000	4438176
CLAFUR5_13989	M67X		Chr12	2304660	2305750
CLAFUR5_08448	M76		Chr3	4680642	4681355
CLAFUR5_03644	M79		Chr2	6361318	6362522
CLAFUR5_02806	M80		Chr2	1765553	1766749
CLAFUR5_08427	M80		Chr3	4581041	4582480
CLAFUR5_13176	M80		Chr11	2682455	2684089
CLAFUR5_06741	N09		Chr6	522636	526358
CLAFUR5_09420	S01D		Chr9	2637376	2640798
CLAFUR5_02055	S08A	Yes	Chr1	10341834	10343321
CLAFUR5_06383	S08A	Yes	Chr5	4612235	4614001
CLAFUR5_08535	S08A	Yes	Chr3	5115915	5117255
CLAFUR5_09185	S08A	Yes	Chr9	1651640	1652892
CLAFUR5_09927	S08A	Yes	Chr7	511070	513909
CLAFUR5_10064	S08A	Yes	Chr7	856385	857750
CLAFUR5_11714	S08A		Chr10	102478	105300
CLAFUR5_11986	S08A	Yes	Chr10	1383637	1384861
CLAFUR5_13943	S08A	Yes	Chr12	2171625	2172895
CLAFUR5_08204	S08B	Yes	Chr3	2769956	2772478
CLAFUR5_00786	S09B		Chr1	3887275	3889989
CLAFUR5_09767	S09B	Yes	Chr9	3843734	3846217
CLAFUR5_00500	S09C		Chr1	2319562	2320702
CLAFUR5_03853	S09C		Chr2	6826425	6827567
CLAFUR5_04482	S09C		Chr4	2301968	2302903
CLAFUR5_06034	S09C		Chr5	2974265	2975440
CLAFUR5_06177	S09C		Chr5	3539535	3540773
CLAFUR5_06744	S09C		Chr6	531280	532362
CLAFUR5_06918	S09C		Chr6	1868384	1870196
CLAFUR5_06971	S09C		Chr6	2020348	2022419
CLAFUR5_07767	S09C		Chr3	68223	70511
CLAFUR5_10251	S09C	Yes	Chr7	2107343	2109613
CLAFUR5_11488	S09C		Chr8	3371273	3374124
CLAFUR5_00166	S09X		Chr1	481350	482484
CLAFUR5_00646	S09X		Chr1	3171129	3171972
CLAFUR5_00935	S09X		Chr1	4845455	4846547
CLAFUR5_01021	S09X		Chr1	5188928	5190029
CLAFUR5_01177	S09X		Chr1	6097089	6098203
CLAFUR5_01317	S09X		Chr1	7134254	7136366
CLAFUR5_01546	S09X		Chr1	7879799	7880866
CLAFUR5_02548	S09X	Yes	Chr2	765732	767792
CLAFUR5_03131	S09X		Chr2	3637179	3638161
CLAFUR5_03594	S09X		Chr2	6099183	6100294
CLAFUR5_04009	S09X		Chr4	640402	642059
CLAFUR5_04200	S09X	Yes	Chr4	1254723	1256571
CLAFUR5_04339	S09X		Chr4	1580716	1581744
CLAFUR5_04546	S09X		Chr4	2551172	2552904
CLAFUR5_05030	S09X		Chr4	4736867	4737880
CLAFUR5_05032	S09X		Chr4	4740212	4742606
CLAFUR5_05470	S09X	Yes	Chr5	456133	457792
CLAFUR5_05842	S09X	Yes	Chr5	1770318	1772327
CLAFUR5_06057	S09X		Chr5	3281219	3282504
CLAFUR5_06154	S09X	Yes	Chr5	3485534	3487448
CLAFUR5_06966	S09X		Chr6	2013672	2014497
CLAFUR5_07396	S09X		Chr6	3842065	3843334
CLAFUR5_07498	S09X	Yes	Chr6	4208995	4210710
CLAFUR5_07770	S09X	Yes	Chr3	74747	76549
CLAFUR5_08185	S09X	Yes	Chr3	2639056	2641185
CLAFUR5_09630	S09X		Chr9	3435865	3437945
CLAFUR5_09861	S09X		Chr7	251311	255597
CLAFUR5_09941	S09X		Chr7	532339	533280
CLAFUR5_10183	S09X		Chr7	1770875	1771714
CLAFUR5_10205	S09X		Chr7	1949913	1951505
CLAFUR5_10385	S09X		Chr7	2897056	2898844
CLAFUR5_10396	S09X		Chr7	2916201	2917679
CLAFUR5_10611	S09X		Chr7	3866232	3867992
CLAFUR5_10727	S09X		Chr7	4452120	4453772
CLAFUR5_11085	S09X		Chr8	1536056	1538321
CLAFUR5_11533	S09X	Yes	Chr8	3576801	3578313
CLAFUR5_11879	S09X		Chr10	930710	932528
CLAFUR5_12319	S09X	Yes	Chr10	3323428	3325139
CLAFUR5_12455	S09X		Chr10	3855755	3856737
CLAFUR5_13125	S09X		Chr11	2561044	2562001
CLAFUR5_13197	S09X		Chr11	2748718	2749939
CLAFUR5_13199	S09X	Yes	Chr11	2752477	2754164
CLAFUR5_13362	S09X	Yes	Chr11	3304210	3305861
CLAFUR5_13447	S09X		Chr12	396944	400452
CLAFUR5_13738	S09X	Yes	Chr12	1500145	1501326
CLAFUR5_13955	S09X		Chr12	2214148	2215203
CLAFUR5_14026	S09X		Chr12	2481059	2482120
CLAFUR5_14088	S09X		Chr13	48840	49819
CLAFUR5_14214	S09X		Chr13	369216	369752
CLAFUR5_14256	S09X		Chr13	584535	585742
CLAFUR5_00361	S10		Chr1	1556188	1558209
CLAFUR5_02458	S10	Yes	Chr2	372480	374147
CLAFUR5_03367	S10	Yes	Chr2	4976450	4978455
CLAFUR5_03392	S10		Chr2	5174965	5175499
CLAFUR5_04272	S10	Yes	Chr4	1417013	1419063
CLAFUR5_04487	S10	Yes	Chr4	2310654	2315094
CLAFUR5_05611	S10	Yes	Chr5	981633	983436
CLAFUR5_05715	S10	Yes	Chr5	1237368	1239649
CLAFUR5_06892	S10		Chr6	1811957	1812774
CLAFUR5_06893	S10		Chr6	1812777	1813740
CLAFUR5_07954	S10	Yes	Chr3	795391	797268
CLAFUR5_08568	S10		Chr3	5278637	5280539
CLAFUR5_08887	S10	Yes	Chr9	383177	384905
CLAFUR5_09819	S10	Yes	Chr7	88915	90819
CLAFUR5_11678	S10	Yes	Chr10	23320	25015
CLAFUR5_12123	S10		Chr10	1981006	1982574
CLAFUR5_13481	S10	Yes	Chr12	539931	541883
CLAFUR5_14503	S10	Yes	Chr13	1404330	1406257
CLAFUR5_00106	S12	Yes	Chr1	327707	329446
CLAFUR5_01951	S12		Chr1	9525594	9526852
CLAFUR5_02207	S12		Chr1	10845404	10847130
CLAFUR5_02245	S12		Chr1	10948820	10950142
CLAFUR5_05693	S12		Chr5	1180587	1181900
CLAFUR5_08079	S12		Chr3	1644439	1644886
CLAFUR5_11689	S12		Chr10	51344	52796
CLAFUR5_12250	S12		Chr10	3123027	3125026
CLAFUR5_13423	S12	Yes	Chr12	154358	156058
CLAFUR5_14452	S12		Chr13	1152717	1154122
CLAFUR5_12884	S14		Chr11	1271976	1272862
CLAFUR5_08128	S16		Chr3	2158541	2162013
CLAFUR5_10825	S16		Chr8	380562	383378
CLAFUR5_03546	S26A		Chr2	5793115	5793780
CLAFUR5_05456	S26A		Chr5	243878	244622
CLAFUR5_10672	S26B		Chr7	4239173	4239763
CLAFUR5_00131	S28		Chr1	384752	386708
CLAFUR5_05137	S28	Yes	Chr4	5159723	5161393
CLAFUR5_07407	S28		Chr6	3866887	3868944
CLAFUR5_14542	S28		Chr13	1683283	1685049
CLAFUR5_00039	S33		Chr1	174475	177015
CLAFUR5_00559	S33		Chr1	2682629	2684664
CLAFUR5_00615	S33		Chr1	3079701	3080942
CLAFUR5_01456	S33		Chr1	7662484	7663550
CLAFUR5_01512	S33		Chr1	7807444	7808753
CLAFUR5_01837	S33		Chr1	9092428	9093387
CLAFUR5_01941	S33		Chr1	9492785	9495028
CLAFUR5_02648	S33		Chr2	1348633	1350249
CLAFUR5_02983	S33	Yes	Chr2	2820940	2822733
CLAFUR5_03041	S33		Chr2	3439842	3441081
CLAFUR5_03442	S33		Chr2	5526781	5528358
CLAFUR5_03560	S33		Chr2	5823509	5824720
CLAFUR5_03652	S33		Chr2	6374757	6376219
CLAFUR5_03954	S33		Chr4	439093	440425
CLAFUR5_04158	S33	Yes	Chr4	1115661	1117083
CLAFUR5_04192	S33		Chr4	1240487	1241495
CLAFUR5_04193	S33		Chr4	1242614	1243484
CLAFUR5_04433	S33	Yes	Chr4	2192836	2193762
CLAFUR5_04468	S33		Chr4	2265457	2266757
CLAFUR5_04609	S33		Chr4	2918342	2919414
CLAFUR5_04945	S33		Chr4	4478381	4479391
CLAFUR5_05128	S33		Chr4	5142327	5143561
CLAFUR5_05325	S33		Chr4	5988629	5989619
CLAFUR5_05393	S33		Chr5	78783	80903
CLAFUR5_05730	S33		Chr5	1275306	1276493
CLAFUR5_06142	S33		Chr5	3462722	3464299
CLAFUR5_06526	S33		Chr5	5219814	5221423
CLAFUR5_06576	S33		Chr5	5472986	5474146
CLAFUR5_07274	S33		Chr6	3466514	3467887
CLAFUR5_07302	S33		Chr6	3511052	3512406
CLAFUR5_07460	S33		Chr6	4050300	4051469
CLAFUR5_07653	S33		Chr6	4645598	4646608
CLAFUR5_07793	S33		Chr3	122741	123885
CLAFUR5_08059	S33		Chr3	1588752	1589921
CLAFUR5_08358	S33		Chr3	3834013	3835377
CLAFUR5_08985	S33		Chr9	759235	760053
CLAFUR5_09874	S33		Chr7	280705	281759
CLAFUR5_10783	S33		Chr8	115526	116751
CLAFUR5_11000	S33		Chr8	1180460	1181782
CLAFUR5_11674	S33		Chr10	12176	13267
CLAFUR5_12232	S33		Chr10	3086117	3087331
CLAFUR5_12835	S33		Chr11	1171065	1172507
CLAFUR5_12978	S33	Yes	Chr11	1958990	1960755
CLAFUR5_13731	S33		Chr12	1475330	1476561
CLAFUR5_14183	S33		Chr13	299300	300657
CLAFUR5_14188	S33		Chr13	309623	311362
CLAFUR5_14316	S33		Chr13	713355	714176
CLAFUR5_09211	S51	Yes	Chr9	1740060	1740941
CLAFUR5_00172	S53	Yes	Chr1	491023	493155
CLAFUR5_02368	S53	Yes	Chr2	182354	184569
CLAFUR5_03393	S53		Chr2	5176214	5177638
CLAFUR5_03866	S53		Chr2	6910117	6911253
CLAFUR5_04092	S53		Chr4	984245	984634
CLAFUR5_04093	S53		Chr4	984981	985671
CLAFUR5_05446	S53	Yes	Chr5	215263	217393
CLAFUR5_08241	S53	Yes	Chr3	3056535	3058641
CLAFUR5_08682	S53		Chr3	5769804	5770275
CLAFUR5_09261	S53	Yes	Chr9	1986821	1988675
CLAFUR5_11952	S53	Yes	Chr10	1174033	1175938
CLAFUR5_14108	S53		Chr13	124426	126213
CLAFUR5_01160	S54		Chr1	6038987	6040885
CLAFUR5_03144	S54		Chr2	3667925	3669494
CLAFUR5_12611	S54		Chr11	267271	268215
CLAFUR5_12816	S54		Chr11	1099148	1100077
CLAFUR5_06581	S59		Chr5	5485146	5491638
CLAFUR5_00692	T01A		Chr1	3364405	3366966
CLAFUR5_03051	T01A		Chr2	3462659	3463512
CLAFUR5_03115	T01A		Chr2	3593969	3594864
CLAFUR5_04670	T01A		Chr4	3211931	3212939
CLAFUR5_04719	T01A		Chr4	3509030	3509778
CLAFUR5_04869	T01A		Chr4	4237721	4238599
CLAFUR5_05027	T01A		Chr4	4730024	4731020
CLAFUR5_07482	T01A		Chr6	4105497	4106425
CLAFUR5_08914	T01A		Chr9	552347	553472
CLAFUR5_12178	T01A		Chr10	2896401	2897111
CLAFUR5_12386	T01A		Chr10	3472274	3473115
CLAFUR5_12456	T01A		Chr10	3857139	3857890
CLAFUR5_13004	T01A		Chr11	2025833	2026726
CLAFUR5_00671	T01X		Chr1	3312315	3313320
CLAFUR5_10833	T02		Chr8	402512	404500
CLAFUR5_04808	T03	Yes	Chr4	3904820	3906544
CLAFUR5_12158	T03		Chr10	2379190	2381013
CLAFUR5_12221	T03		Chr10	3057793	3059813
CLAFUR5_07564	T05		Chr6	4357649	4359184

## Sheet: Table S8
Table S8. Genes in the genome of Cladosporium fulvum Race 5 encoding putative transporters. Transporters were identified based on BLASTp searches (e-value < 1E-10) against the Transporter Classification Database (TCDB).
Gene	TCDB Family ID	Description	Abreviation	Chromosome	Start	End
CLAFUR5_00419	1.A.1	The Voltage-gated Ion Channel (VIC) Superfamily	VIC	Chr1	1715201	1717859
CLAFUR5_01510	1.A.1	The Voltage-gated Ion Channel (VIC) Superfamily	VIC	Chr1	7796512	7803114
CLAFUR5_01742	1.A.1	The Voltage-gated Ion Channel (VIC) Superfamily	VIC	Chr1	8866697	8868574
CLAFUR5_03122	1.A.1	The Voltage-gated Ion Channel (VIC) Superfamily	VIC	Chr2	3610867	3613263
CLAFUR5_04589	1.A.1	The Voltage-gated Ion Channel (VIC) Superfamily	VIC	Chr4	2853949	2856921
CLAFUR5_09961	1.A.1	The Voltage-gated Ion Channel (VIC) Superfamily	VIC	Chr7	580455	583227
CLAFUR5_11751	1.A.1	The Voltage-gated Ion Channel (VIC) Superfamily	VIC	Chr10	396351	397718
CLAFUR5_13012	1.A.1	The Voltage-gated Ion Channel (VIC) Superfamily	VIC	Chr11	2040847	2044360
CLAFUR5_14312	1.A.1	The Voltage-gated Ion Channel (VIC) Superfamily	VIC	Chr13	695977	698970
CLAFUR5_14349	1.A.1	The Voltage-gated Ion Channel (VIC) Superfamily	VIC	Chr13	800046	802441
CLAFUR5_02241	1.A.4	The Transient Receptor Potential Ca2+ Channel (TRP-CC) Family	TRP-CC	Chr1	10932166	10935325
CLAFUR5_02737	1.A.4	The Transient Receptor Potential Ca2+ Channel (TRP-CC) Family	TRP-CC	Chr2	1604503	1606487
CLAFUR5_04135	1.A.4	The Transient Receptor Potential Ca2+ Channel (TRP-CC) Family	TRP-CC	Chr4	1082027	1085665
CLAFUR5_04676	1.A.4	The Transient Receptor Potential Ca2+ Channel (TRP-CC) Family	TRP-CC	Chr4	3224673	3226926
CLAFUR5_09643	1.A.4	The Transient Receptor Potential Ca2+ Channel (TRP-CC) Family	TRP-CC	Chr9	3465161	3467426
CLAFUR5_10222	1.A.4	The Transient Receptor Potential Ca2+ Channel (TRP-CC) Family	TRP-CC	Chr7	1986574	1987233
CLAFUR5_10837	1.A.4	The Transient Receptor Potential Ca2+ Channel (TRP-CC) Family	TRP-CC	Chr8	411985	415875
CLAFUR5_11621	1.A.4	The Transient Receptor Potential Ca2+ Channel (TRP-CC) Family	TRP-CC	Chr8	4019975	4022915
CLAFUR5_12778	1.A.4	The Transient Receptor Potential Ca2+ Channel (TRP-CC) Family	TRP-CC	Chr11	765245	767830
CLAFUR5_04658	1.A.7	The ATP-gated P2X Receptor Cation Channel (P2X Receptor) Family	P2X Receptor	Chr4	3190033	3190890
CLAFUR5_11150	1.A.7	The ATP-gated P2X Receptor Cation Channel (P2X Receptor) Family	P2X Receptor	Chr8	1777225	1778384
CLAFUR5_11411	1.A.7	The ATP-gated P2X Receptor Cation Channel (P2X Receptor) Family	P2X Receptor	Chr8	3079904	3080863
CLAFUR5_11629	1.A.7	The ATP-gated P2X Receptor Cation Channel (P2X Receptor) Family	P2X Receptor	Chr8	4040979	4041977
CLAFUR5_12686	1.A.7	The ATP-gated P2X Receptor Cation Channel (P2X Receptor) Family	P2X Receptor	Chr11	536036	537037
CLAFUR5_14280	1.A.7	The ATP-gated P2X Receptor Cation Channel (P2X Receptor) Family	P2X Receptor	Chr13	637639	639158
CLAFUR5_03222	1.A.8	The Major Intrinsic Protein (MIP) Family	MIP	Chr2	4067043	4068796
CLAFUR5_04155	1.A.8	The Major Intrinsic Protein (MIP) Family	MIP	Chr4	1110865	1112092
CLAFUR5_04552	1.A.8	The Major Intrinsic Protein (MIP) Family	MIP	Chr4	2563327	2564612
CLAFUR5_05058	1.A.8	The Major Intrinsic Protein (MIP) Family	MIP	Chr4	4786244	4787335
CLAFUR5_05414	1.A.8	The Major Intrinsic Protein (MIP) Family	MIP	Chr5	129872	131693
CLAFUR5_06028	1.A.8	The Major Intrinsic Protein (MIP) Family	MIP	Chr5	2960638	2962738
CLAFUR5_06198	1.A.8	The Major Intrinsic Protein (MIP) Family	MIP	Chr5	3681066	3682411
CLAFUR5_08471	1.A.8	The Major Intrinsic Protein (MIP) Family	MIP	Chr3	4911424	4912288
CLAFUR5_09370	1.A.8	The Major Intrinsic Protein (MIP) Family	MIP	Chr9	2511640	2512815
CLAFUR5_12658	1.A.8	The Major Intrinsic Protein (MIP) Family	MIP	Chr11	479661	481345
CLAFUR5_13537	1.A.8	The Major Intrinsic Protein (MIP) Family	MIP	Chr12	750827	752149
CLAFUR5_14457	1.A.8	The Major Intrinsic Protein (MIP) Family	MIP	Chr13	1162030	1163262
CLAFUR5_07808	1.A.9	The Neurotransmitter Receptor, Cys loop, Ligand-gated Ion Channel (LIC) Family	LIC	Chr3	146726	149791
CLAFUR5_08403	1.A.9	The Neurotransmitter Receptor, Cys loop, Ligand-gated Ion Channel (LIC) Family	LIC	Chr3	4529206	4530446
CLAFUR5_14337	1.A.9	The Neurotransmitter Receptor, Cys loop, Ligand-gated Ion Channel (LIC) Family	LIC	Chr13	765574	766856
CLAFUR5_00589	1.A.10	The Glutamate-gated Ion Channel (GIC) Family of Neurotransmitter Receptors	GIC	Chr1	2747685	2753796
CLAFUR5_11991	1.A.10	The Glutamate-gated Ion Channel (GIC) Family of Neurotransmitter Receptors	GIC	Chr10	1398097	1400831
CLAFUR5_01070	1.A.11	The Ammonium Transporter Channel (Amt) Family	Amt	Chr1	5480857	5482410
CLAFUR5_09341	1.A.11	The Ammonium Transporter Channel (Amt) Family	Amt	Chr9	2344087	2345783
CLAFUR5_11055	1.A.11	The Ammonium Transporter Channel (Amt) Family	Amt	Chr8	1332727	1334187
CLAFUR5_00898	1.A.12	The Intracellular Chloride Channel (CLIC) Family	CLIC	Chr1	4438830	4439651
CLAFUR5_13024	1.A.12	The Intracellular Chloride Channel (CLIC) Family	CLIC	Chr11	2096316	2097308
CLAFUR5_06441	1.A.13	The Epithelial Chloride Channel (E-ClC) Family	E-ClC	Chr5	4900299	4903406
CLAFUR5_04063	1.A.14	The Calcium Transporter A (CaTA) (formerly the Testis-Enhanced Gene Transfer (TEGT) Family	CaTA	Chr4	889357	890438
CLAFUR5_04762	1.A.14	The Calcium Transporter A (CaTA) (formerly the Testis-Enhanced Gene Transfer (TEGT) Family	CaTA	Chr4	3727508	3728376
CLAFUR5_03798	1.A.15	The Non-selective Cation Channel-2 (NSCC2) Family	NSCC2	Chr2	6687548	6688774
CLAFUR5_06518	1.A.16	The Formate-Nitrite Transporter (FNT) Family	FNT	Chr5	5202824	5203944
CLAFUR5_07681	1.A.16	The Formate-Nitrite Transporter (FNT) Family	FNT	Chr6	4696830	4697733
CLAFUR5_13957	1.A.16	The Formate-Nitrite Transporter (FNT) Family	FNT	Chr12	2222279	2223381
CLAFUR5_02683	1.A.17	The Calcium-dependent Chloride Channel (Ca-ClC) Family	CaClC	Chr2	1413511	1417362
CLAFUR5_04972	1.A.17	The Calcium-dependent Chloride Channel (Ca-ClC) Family	CaClC	Chr4	4604954	4607749
CLAFUR5_06337	1.A.17	The Calcium-dependent Chloride Channel (Ca-ClC) Family	CaClC	Chr5	4522753	4526045
CLAFUR5_10096	1.A.17	The Calcium-dependent Chloride Channel (Ca-ClC) Family	CaClC	Chr7	1005464	1007821
CLAFUR5_10623	1.A.17	The Calcium-dependent Chloride Channel (Ca-ClC) Family	CaClC	Chr7	3894643	3897700
CLAFUR5_11192	1.A.17	The Calcium-dependent Chloride Channel (Ca-ClC) Family	CaClC	Chr8	2044023	2046842
CLAFUR5_12210	1.A.17	The Calcium-dependent Chloride Channel (Ca-ClC) Family	CaClC	Chr10	3034010	3036568
CLAFUR5_02118	1.A.23	The Small Conductance Mechanosensitive Ion Channel (MscS) Family	MscS	Chr1	10492213	10497236
CLAFUR5_02133	1.A.23	The Small Conductance Mechanosensitive Ion Channel (MscS) Family	MscS	Chr1	10524202	10527357
CLAFUR5_10584	1.A.23	The Small Conductance Mechanosensitive Ion Channel (MscS) Family	MscS	Chr7	3812454	3815363
CLAFUR5_12479	1.A.23	The Small Conductance Mechanosensitive Ion Channel (MscS) Family	MscS	Chr10	3915589	3917934
CLAFUR5_13150	1.A.25	The Gap Junction-forming Innexin (Innexin) Family	Innexin	Chr11	2620906	2623239
CLAFUR5_13759	1.A.25	The Gap Junction-forming Innexin (Innexin) Family	Innexin	Chr12	1540381	1543269
CLAFUR5_00044	1.A.33	The Cation Channel-forming Heat Shock Protein-70 (Hsp70) Family	Hsp70	Chr1	183558	185798
CLAFUR5_07941	1.A.33	The Cation Channel-forming Heat Shock Protein-70 (Hsp70) Family	Hsp70	Chr3	763422	765605
CLAFUR5_07990	1.A.33	The Cation Channel-forming Heat Shock Protein-70 (Hsp70) Family	Hsp70	Chr3	884065	887138
CLAFUR5_08397	1.A.33	The Cation Channel-forming Heat Shock Protein-70 (Hsp70) Family	Hsp70	Chr3	4506707	4508850
CLAFUR5_00684	1.A.35	The CorA Metal Ion Transporter (MIT) Family	MIT	Chr1	3344940	3346574
CLAFUR5_02746	1.A.35	The CorA Metal Ion Transporter (MIT) Family	MIT	Chr2	1633514	1635424
CLAFUR5_03946	1.A.35	The CorA Metal Ion Transporter (MIT) Family	MIT	Chr4	372067	373662
CLAFUR5_07094	1.A.35	The CorA Metal Ion Transporter (MIT) Family	MIT	Chr6	2630496	2632553
CLAFUR5_09782	1.A.35	The CorA Metal Ion Transporter (MIT) Family	MIT	Chr9	3875723	3878459
CLAFUR5_10035	1.A.38	The Golgi pH Regulator (GPHR) Family	GPHR	Chr7	721989	724593
CLAFUR5_03226	1.A.43	The Camphor Resistance or Fluoride Exporter (Fluc) Family	Fluc	Chr2	4074882	4076669
CLAFUR5_02787	1.A.46	The Anion Channel-forming Bestrophin (Bestrophin) Family	Bestrophin	Chr2	1726559	1727656
CLAFUR5_10373	1.A.46	The Anion Channel-forming Bestrophin (Bestrophin) Family	Bestrophin	Chr7	2871326	2872771
CLAFUR5_02775	1.A.51	The Voltage-gated Proton Channel (VPC) Family	VPC	Chr2	1695901	1697604
CLAFUR5_01692	1.A.54	The Presenilin ER Ca2+ Leak Channel (Presenilin) Family	Presenilin	Chr1	8436702	8438558
CLAFUR5_09949	1.A.55	The Synaptic Vesicle-Associated Ca2+ Channel, Flower (Flower) Family	Flower	Chr7	554217	554847
CLAFUR5_01072	1.A.56	The Copper Transporter (Ctr) Family	Ctr	Chr1	5486443	5487067
CLAFUR5_08230	1.A.56	The Copper Transporter (Ctr) Family	Ctr	Chr3	2871744	2872227
CLAFUR5_08502	1.A.56	The Copper Transporter (Ctr) Family	Ctr	Chr3	5034528	5035316
CLAFUR5_13798	1.A.56	The Copper Transporter (Ctr) Family	Ctr	Chr12	1643221	1643827
CLAFUR5_01706	1.A.67	The Membrane Mg2+ Transporter (MMgT) Family	MMgT	Chr1	8474866	8475358
CLAFUR5_09337	1.A.76	The Magnesium Transporter1 (MagT1) Family	MagT1	Chr9	2338236	2339388
CLAFUR5_02633	1.A.77	The Mg2+/Ca2+ Uniporter (MCU) Family	MCU	Chr2	1315130	1316179
CLAFUR5_06388	1.A.77	The Mg2+/Ca2+ Uniporter (MCU) Family	MCU	Chr5	4634412	4635905
CLAFUR5_12617	1.A.81	The Low Affinity Ca2+ Channel (LACC) Family	LACC	Chr11	285443	286360
CLAFUR5_10543	1.A.87	The Mechanosensitive Calcium Channel (MCA) Family	MCA	Chr7	3563530	3566670
CLAFUR5_01998	1.A.88	The Fungal Potassium Channel (F-Kch) Family	F-Kch	Chr1	10072400	10074550
CLAFUR5_00075	1.A.101	The Peroxisomal Pore-forming Pex11 (Pex11) Family	Pex11	Chr1	264241	265061
CLAFUR5_03470	1.A.101	The Peroxisomal Pore-forming Pex11 (Pex11) Family	Pex11	Chr2	5585640	5586608
CLAFUR5_03533	1.A.101	The Peroxisomal Pore-forming Pex11 (Pex11) Family	Pex11	Chr2	5765062	5765925
CLAFUR5_03021	1.A.105	The Mixed Lineage Kinase Domain-like (MLKL) Family	MLKL	Chr2	3387056	3388288
CLAFUR5_14240	1.A.111	The Reactive Oxygen Species Modulator 1 (Romo1) Family	Romo1	Chr13	521536	522032
CLAFUR5_00452	1.A.112	The Cyclin M Mg2+ Exporter (CNNM) Family	CNNM	Chr1	1889362	1891706
CLAFUR5_00168	1.A.115	The Pore-forming NADPH-dependent 1-Acyldihydroxyacetone Phosphate Reductase (Ayr1) Family	Ayr1	Chr1	483695	484627
CLAFUR5_00408	1.A.115	The Pore-forming NADPH-dependent 1-Acyldihydroxyacetone Phosphate Reductase (Ayr1) Family	Ayr1	Chr1	1689851	1690969
CLAFUR5_00438	1.A.115	The Pore-forming NADPH-dependent 1-Acyldihydroxyacetone Phosphate Reductase (Ayr1) Family	Ayr1	Chr1	1853996	1854886
CLAFUR5_00516	1.A.115	The Pore-forming NADPH-dependent 1-Acyldihydroxyacetone Phosphate Reductase (Ayr1) Family	Ayr1	Chr1	2356662	2357578
CLAFUR5_00539	1.A.115	The Pore-forming NADPH-dependent 1-Acyldihydroxyacetone Phosphate Reductase (Ayr1) Family	Ayr1	Chr1	2523270	2524240
CLAFUR5_00750	1.A.115	The Pore-forming NADPH-dependent 1-Acyldihydroxyacetone Phosphate Reductase (Ayr1) Family	Ayr1	Chr1	3520660	3521808
CLAFUR5_00762	1.A.115	The Pore-forming NADPH-dependent 1-Acyldihydroxyacetone Phosphate Reductase (Ayr1) Family	Ayr1	Chr1	3607420	3608079
CLAFUR5_00999	1.A.115	The Pore-forming NADPH-dependent 1-Acyldihydroxyacetone Phosphate Reductase (Ayr1) Family	Ayr1	Chr1	5149081	5150057
CLAFUR5_01065	1.A.115	The Pore-forming NADPH-dependent 1-Acyldihydroxyacetone Phosphate Reductase (Ayr1) Family	Ayr1	Chr1	5366275	5367127
CLAFUR5_01066	1.A.115	The Pore-forming NADPH-dependent 1-Acyldihydroxyacetone Phosphate Reductase (Ayr1) Family	Ayr1	Chr1	5389444	5390432
CLAFUR5_01174	1.A.115	The Pore-forming NADPH-dependent 1-Acyldihydroxyacetone Phosphate Reductase (Ayr1) Family	Ayr1	Chr1	6090415	6091374
CLAFUR5_01226	1.A.115	The Pore-forming NADPH-dependent 1-Acyldihydroxyacetone Phosphate Reductase (Ayr1) Family	Ayr1	Chr1	6435095	6436219
CLAFUR5_01361	1.A.115	The Pore-forming NADPH-dependent 1-Acyldihydroxyacetone Phosphate Reductase (Ayr1) Family	Ayr1	Chr1	7333082	7333930
CLAFUR5_01411	1.A.115	The Pore-forming NADPH-dependent 1-Acyldihydroxyacetone Phosphate Reductase (Ayr1) Family	Ayr1	Chr1	7564988	7566055
CLAFUR5_01903	1.A.115	The Pore-forming NADPH-dependent 1-Acyldihydroxyacetone Phosphate Reductase (Ayr1) Family	Ayr1	Chr1	9384681	9385730
CLAFUR5_01958	1.A.115	The Pore-forming NADPH-dependent 1-Acyldihydroxyacetone Phosphate Reductase (Ayr1) Family	Ayr1	Chr1	9541812	9542817
CLAFUR5_02612	1.A.115	The Pore-forming NADPH-dependent 1-Acyldihydroxyacetone Phosphate Reductase (Ayr1) Family	Ayr1	Chr2	1190257	1191442
CLAFUR5_02752	1.A.115	The Pore-forming NADPH-dependent 1-Acyldihydroxyacetone Phosphate Reductase (Ayr1) Family	Ayr1	Chr2	1651202	1652076
CLAFUR5_02761	1.A.115	The Pore-forming NADPH-dependent 1-Acyldihydroxyacetone Phosphate Reductase (Ayr1) Family	Ayr1	Chr2	1669044	1670011
CLAFUR5_02798	1.A.115	The Pore-forming NADPH-dependent 1-Acyldihydroxyacetone Phosphate Reductase (Ayr1) Family	Ayr1	Chr2	1748691	1749620
CLAFUR5_02966	1.A.115	The Pore-forming NADPH-dependent 1-Acyldihydroxyacetone Phosphate Reductase (Ayr1) Family	Ayr1	Chr2	2646775	2647950
CLAFUR5_03100	1.A.115	The Pore-forming NADPH-dependent 1-Acyldihydroxyacetone Phosphate Reductase (Ayr1) Family	Ayr1	Chr2	3563400	3564531
CLAFUR5_03521	1.A.115	The Pore-forming NADPH-dependent 1-Acyldihydroxyacetone Phosphate Reductase (Ayr1) Family	Ayr1	Chr2	5733591	5734600
CLAFUR5_03542	1.A.115	The Pore-forming NADPH-dependent 1-Acyldihydroxyacetone Phosphate Reductase (Ayr1) Family	Ayr1	Chr2	5785164	5786137
CLAFUR5_03569	1.A.115	The Pore-forming NADPH-dependent 1-Acyldihydroxyacetone Phosphate Reductase (Ayr1) Family	Ayr1	Chr2	5848820	5849745
CLAFUR5_04086	1.A.115	The Pore-forming NADPH-dependent 1-Acyldihydroxyacetone Phosphate Reductase (Ayr1) Family	Ayr1	Chr4	934752	935687
CLAFUR5_04088	1.A.115	The Pore-forming NADPH-dependent 1-Acyldihydroxyacetone Phosphate Reductase (Ayr1) Family	Ayr1	Chr4	978902	979912
CLAFUR5_04403	1.A.115	The Pore-forming NADPH-dependent 1-Acyldihydroxyacetone Phosphate Reductase (Ayr1) Family	Ayr1	Chr4	1859191	1859994
CLAFUR5_04588	1.A.115	The Pore-forming NADPH-dependent 1-Acyldihydroxyacetone Phosphate Reductase (Ayr1) Family	Ayr1	Chr4	2851417	2852217
CLAFUR5_05038	1.A.115	The Pore-forming NADPH-dependent 1-Acyldihydroxyacetone Phosphate Reductase (Ayr1) Family	Ayr1	Chr4	4750819	4752220
CLAFUR5_05483	1.A.115	The Pore-forming NADPH-dependent 1-Acyldihydroxyacetone Phosphate Reductase (Ayr1) Family	Ayr1	Chr5	494723	495576
CLAFUR5_05546	1.A.115	The Pore-forming NADPH-dependent 1-Acyldihydroxyacetone Phosphate Reductase (Ayr1) Family	Ayr1	Chr5	738770	741647
CLAFUR5_05578	1.A.115	The Pore-forming NADPH-dependent 1-Acyldihydroxyacetone Phosphate Reductase (Ayr1) Family	Ayr1	Chr5	812637	814174
CLAFUR5_05608	1.A.115	The Pore-forming NADPH-dependent 1-Acyldihydroxyacetone Phosphate Reductase (Ayr1) Family	Ayr1	Chr5	975899	976925
CLAFUR5_05681	1.A.115	The Pore-forming NADPH-dependent 1-Acyldihydroxyacetone Phosphate Reductase (Ayr1) Family	Ayr1	Chr5	1155988	1156833
CLAFUR5_05770	1.A.115	The Pore-forming NADPH-dependent 1-Acyldihydroxyacetone Phosphate Reductase (Ayr1) Family	Ayr1	Chr5	1380346	1381199
CLAFUR5_05971	1.A.115	The Pore-forming NADPH-dependent 1-Acyldihydroxyacetone Phosphate Reductase (Ayr1) Family	Ayr1	Chr5	2696548	2697540
CLAFUR5_06069	1.A.115	The Pore-forming NADPH-dependent 1-Acyldihydroxyacetone Phosphate Reductase (Ayr1) Family	Ayr1	Chr5	3306270	3307137
CLAFUR5_06409	1.A.115	The Pore-forming NADPH-dependent 1-Acyldihydroxyacetone Phosphate Reductase (Ayr1) Family	Ayr1	Chr5	4683632	4684450
CLAFUR5_06439	1.A.115	The Pore-forming NADPH-dependent 1-Acyldihydroxyacetone Phosphate Reductase (Ayr1) Family	Ayr1	Chr5	4783992	4784755
CLAFUR5_06466	1.A.115	The Pore-forming NADPH-dependent 1-Acyldihydroxyacetone Phosphate Reductase (Ayr1) Family	Ayr1	Chr5	4948025	4948981
CLAFUR5_06665	1.A.115	The Pore-forming NADPH-dependent 1-Acyldihydroxyacetone Phosphate Reductase (Ayr1) Family	Ayr1	Chr6	193595	194570
CLAFUR5_06873	1.A.115	The Pore-forming NADPH-dependent 1-Acyldihydroxyacetone Phosphate Reductase (Ayr1) Family	Ayr1	Chr6	1610235	1611319
CLAFUR5_07670	1.A.115	The Pore-forming NADPH-dependent 1-Acyldihydroxyacetone Phosphate Reductase (Ayr1) Family	Ayr1	Chr6	4681089	4682300
CLAFUR5_07816	1.A.115	The Pore-forming NADPH-dependent 1-Acyldihydroxyacetone Phosphate Reductase (Ayr1) Family	Ayr1	Chr3	237073	238104
CLAFUR5_08007	1.A.115	The Pore-forming NADPH-dependent 1-Acyldihydroxyacetone Phosphate Reductase (Ayr1) Family	Ayr1	Chr3	1216969	1218206
CLAFUR5_08013	1.A.115	The Pore-forming NADPH-dependent 1-Acyldihydroxyacetone Phosphate Reductase (Ayr1) Family	Ayr1	Chr3	1230656	1231540
CLAFUR5_08167	1.A.115	The Pore-forming NADPH-dependent 1-Acyldihydroxyacetone Phosphate Reductase (Ayr1) Family	Ayr1	Chr3	2485164	2486216
CLAFUR5_08171	1.A.115	The Pore-forming NADPH-dependent 1-Acyldihydroxyacetone Phosphate Reductase (Ayr1) Family	Ayr1	Chr3	2557948	2559014
CLAFUR5_08214	1.A.115	The Pore-forming NADPH-dependent 1-Acyldihydroxyacetone Phosphate Reductase (Ayr1) Family	Ayr1	Chr3	2813976	2815023
CLAFUR5_08526	1.A.115	The Pore-forming NADPH-dependent 1-Acyldihydroxyacetone Phosphate Reductase (Ayr1) Family	Ayr1	Chr3	5091719	5094659
CLAFUR5_08554	1.A.115	The Pore-forming NADPH-dependent 1-Acyldihydroxyacetone Phosphate Reductase (Ayr1) Family	Ayr1	Chr3	5250944	5252078
CLAFUR5_08817	1.A.115	The Pore-forming NADPH-dependent 1-Acyldihydroxyacetone Phosphate Reductase (Ayr1) Family	Ayr1	Chr9	98000	98911
CLAFUR5_09041	1.A.115	The Pore-forming NADPH-dependent 1-Acyldihydroxyacetone Phosphate Reductase (Ayr1) Family	Ayr1	Chr9	1007417	1008490
CLAFUR5_09282	1.A.115	The Pore-forming NADPH-dependent 1-Acyldihydroxyacetone Phosphate Reductase (Ayr1) Family	Ayr1	Chr9	2186391	2189572
CLAFUR5_09329	1.A.115	The Pore-forming NADPH-dependent 1-Acyldihydroxyacetone Phosphate Reductase (Ayr1) Family	Ayr1	Chr9	2317134	2318086
CLAFUR5_09441	1.A.115	The Pore-forming NADPH-dependent 1-Acyldihydroxyacetone Phosphate Reductase (Ayr1) Family	Ayr1	Chr9	2960278	2961163
CLAFUR5_09683	1.A.115	The Pore-forming NADPH-dependent 1-Acyldihydroxyacetone Phosphate Reductase (Ayr1) Family	Ayr1	Chr9	3546429	3547360
CLAFUR5_10021	1.A.115	The Pore-forming NADPH-dependent 1-Acyldihydroxyacetone Phosphate Reductase (Ayr1) Family	Ayr1	Chr7	700940	701859
CLAFUR5_10068	1.A.115	The Pore-forming NADPH-dependent 1-Acyldihydroxyacetone Phosphate Reductase (Ayr1) Family	Ayr1	Chr7	862878	863628
CLAFUR5_10072	1.A.115	The Pore-forming NADPH-dependent 1-Acyldihydroxyacetone Phosphate Reductase (Ayr1) Family	Ayr1	Chr7	957324	958414
CLAFUR5_10209	1.A.115	The Pore-forming NADPH-dependent 1-Acyldihydroxyacetone Phosphate Reductase (Ayr1) Family	Ayr1	Chr7	1954938	1955743
CLAFUR5_10277	1.A.115	The Pore-forming NADPH-dependent 1-Acyldihydroxyacetone Phosphate Reductase (Ayr1) Family	Ayr1	Chr7	2213862	2214682
CLAFUR5_10612	1.A.115	The Pore-forming NADPH-dependent 1-Acyldihydroxyacetone Phosphate Reductase (Ayr1) Family	Ayr1	Chr7	3868189	3869177
CLAFUR5_10782	1.A.115	The Pore-forming NADPH-dependent 1-Acyldihydroxyacetone Phosphate Reductase (Ayr1) Family	Ayr1	Chr8	114679	115272
CLAFUR5_10914	1.A.115	The Pore-forming NADPH-dependent 1-Acyldihydroxyacetone Phosphate Reductase (Ayr1) Family	Ayr1	Chr8	568166	568972
CLAFUR5_10996	1.A.115	The Pore-forming NADPH-dependent 1-Acyldihydroxyacetone Phosphate Reductase (Ayr1) Family	Ayr1	Chr8	1172799	1173728
CLAFUR5_11071	1.A.115	The Pore-forming NADPH-dependent 1-Acyldihydroxyacetone Phosphate Reductase (Ayr1) Family	Ayr1	Chr8	1385251	1386195
CLAFUR5_11315	1.A.115	The Pore-forming NADPH-dependent 1-Acyldihydroxyacetone Phosphate Reductase (Ayr1) Family	Ayr1	Chr8	2774443	2775296
CLAFUR5_11321	1.A.115	The Pore-forming NADPH-dependent 1-Acyldihydroxyacetone Phosphate Reductase (Ayr1) Family	Ayr1	Chr8	2789220	2790177
CLAFUR5_11462	1.A.115	The Pore-forming NADPH-dependent 1-Acyldihydroxyacetone Phosphate Reductase (Ayr1) Family	Ayr1	Chr8	3252309	3253057
CLAFUR5_11482	1.A.115	The Pore-forming NADPH-dependent 1-Acyldihydroxyacetone Phosphate Reductase (Ayr1) Family	Ayr1	Chr8	3292268	3293113
CLAFUR5_11693	1.A.115	The Pore-forming NADPH-dependent 1-Acyldihydroxyacetone Phosphate Reductase (Ayr1) Family	Ayr1	Chr10	58009	59144
CLAFUR5_12021	1.A.115	The Pore-forming NADPH-dependent 1-Acyldihydroxyacetone Phosphate Reductase (Ayr1) Family	Ayr1	Chr10	1476012	1476841
CLAFUR5_12047	1.A.115	The Pore-forming NADPH-dependent 1-Acyldihydroxyacetone Phosphate Reductase (Ayr1) Family	Ayr1	Chr10	1600001	1601062
CLAFUR5_12822	1.A.115	The Pore-forming NADPH-dependent 1-Acyldihydroxyacetone Phosphate Reductase (Ayr1) Family	Ayr1	Chr11	1118558	1119544
CLAFUR5_12872	1.A.115	The Pore-forming NADPH-dependent 1-Acyldihydroxyacetone Phosphate Reductase (Ayr1) Family	Ayr1	Chr11	1248816	1249695
CLAFUR5_12901	1.A.115	The Pore-forming NADPH-dependent 1-Acyldihydroxyacetone Phosphate Reductase (Ayr1) Family	Ayr1	Chr11	1399926	1400779
CLAFUR5_12910	1.A.115	The Pore-forming NADPH-dependent 1-Acyldihydroxyacetone Phosphate Reductase (Ayr1) Family	Ayr1	Chr11	1423262	1424065
CLAFUR5_13037	1.A.115	The Pore-forming NADPH-dependent 1-Acyldihydroxyacetone Phosphate Reductase (Ayr1) Family	Ayr1	Chr11	2258270	2259342
CLAFUR5_13485	1.A.115	The Pore-forming NADPH-dependent 1-Acyldihydroxyacetone Phosphate Reductase (Ayr1) Family	Ayr1	Chr12	549307	550130
CLAFUR5_13489	1.A.115	The Pore-forming NADPH-dependent 1-Acyldihydroxyacetone Phosphate Reductase (Ayr1) Family	Ayr1	Chr12	616462	617374
CLAFUR5_13545	1.A.115	The Pore-forming NADPH-dependent 1-Acyldihydroxyacetone Phosphate Reductase (Ayr1) Family	Ayr1	Chr12	765210	766216
CLAFUR5_13551	1.A.115	The Pore-forming NADPH-dependent 1-Acyldihydroxyacetone Phosphate Reductase (Ayr1) Family	Ayr1	Chr12	865225	866173
CLAFUR5_13583	1.A.115	The Pore-forming NADPH-dependent 1-Acyldihydroxyacetone Phosphate Reductase (Ayr1) Family	Ayr1	Chr12	951803	952720
CLAFUR5_13695	1.A.115	The Pore-forming NADPH-dependent 1-Acyldihydroxyacetone Phosphate Reductase (Ayr1) Family	Ayr1	Chr12	1197506	1201119
CLAFUR5_13862	1.A.115	The Pore-forming NADPH-dependent 1-Acyldihydroxyacetone Phosphate Reductase (Ayr1) Family	Ayr1	Chr12	1774391	1775334
CLAFUR5_13895	1.A.115	The Pore-forming NADPH-dependent 1-Acyldihydroxyacetone Phosphate Reductase (Ayr1) Family	Ayr1	Chr12	2049842	2050711
CLAFUR5_13940	1.A.115	The Pore-forming NADPH-dependent 1-Acyldihydroxyacetone Phosphate Reductase (Ayr1) Family	Ayr1	Chr12	2164364	2165284
CLAFUR5_14375	1.A.115	The Pore-forming NADPH-dependent 1-Acyldihydroxyacetone Phosphate Reductase (Ayr1) Family	Ayr1	Chr13	957012	957932
CLAFUR5_14459	1.A.115	The Pore-forming NADPH-dependent 1-Acyldihydroxyacetone Phosphate Reductase (Ayr1) Family	Ayr1	Chr13	1165873	1166703
CLAFUR5_14486	1.A.115	The Pore-forming NADPH-dependent 1-Acyldihydroxyacetone Phosphate Reductase (Ayr1) Family	Ayr1	Chr13	1304435	1305232
CLAFUR5_14529	1.A.115	The Pore-forming NADPH-dependent 1-Acyldihydroxyacetone Phosphate Reductase (Ayr1) Family	Ayr1	Chr13	1469527	1470949
CLAFUR5_14629	1.A.119	The Stress-inducible Transmembrane Protein (TMPIT) Family	TMPIT1	Chr13	2060796	2061884
CLAFUR5_02505	1.B.8	The Mitochondrial and Plastid Porin (MPP) Family	MPP	Chr2	624531	625712
CLAFUR5_03084	1.B.8	The Mitochondrial and Plastid Porin (MPP) Family	MPP	Chr2	3525201	3526448
CLAFUR5_13447	1.B.8	The Mitochondrial and Plastid Porin (MPP) Family	MPP	Chr12	396944	400452
CLAFUR5_00472	1.B.33	The Outer Membrane Protein Insertion Porin (Bam Complex) (OmpIP) Family	OmpIP	Chr1	2004379	2005425
CLAFUR5_00506	1.B.33	The Outer Membrane Protein Insertion Porin (Bam Complex) (OmpIP) Family	OmpIP	Chr1	2332982	2334259
CLAFUR5_07533	1.B.33	The Outer Membrane Protein Insertion Porin (Bam Complex) (OmpIP) Family	OmpIP	Chr6	4280074	4280557
CLAFUR5_10045	1.B.33	The Outer Membrane Protein Insertion Porin (Bam Complex) (OmpIP) Family	OmpIP	Chr7	745189	746219
CLAFUR5_10522	1.B.33	The Outer Membrane Protein Insertion Porin (Bam Complex) (OmpIP) Family	OmpIP	Chr7	3512315	3514046
CLAFUR5_00886	1.B.69	The Peroxysomal Membrane Porin 4 (PxMP4) Family	PxMP4	Chr1	4329379	4330241
CLAFUR5_10762	1.B.69	The Peroxysomal Membrane Porin 4 (PxMP4) Family	PxMP4	Chr7	4659127	4660788
CLAFUR5_01687	1.B.76	The Copper Resistance Putative Porin (CopB) Family	CopB	Chr1	8427049	8429246
CLAFUR5_02111	1.B.76	The Copper Resistance Putative Porin (CopB) Family	CopB	Chr1	10478309	10480235
CLAFUR5_11412	1.B.76	The Copper Resistance Putative Porin (CopB) Family	CopB	Chr8	3081418	3083331
CLAFUR5_08388	1.B.79	The Porin-Sphingomyelinase Fusion Protein, SpmT (SpmT) Family	SpmT	Chr3	4291768	4292637
CLAFUR5_07160	1.B.93	The MipA-interacting Protein (MipA) Family	MipA	Chr6	2862909	2864086
CLAFUR5_02566	1.C.39	The Membrane Attack Complex/Perforin (MACPF) Family	MACPF	Chr2	805432	807181
CLAFUR5_05707	1.C.39	The Membrane Attack Complex/Perforin (MACPF) Family	MACPF	Chr5	1224278	1226259
CLAFUR5_07259	1.C.39	The Membrane Attack Complex/Perforin (MACPF) Family	MACPF	Chr6	3433732	3435851
CLAFUR5_12269	1.C.39	The Membrane Attack Complex/Perforin (MACPF) Family	MACPF	Chr10	3206570	3209450
CLAFUR5_02594	1.C.59	The Clostridium perfringens Enterotoxin (CPE) Family	CPE	Chr2	913026	914317
CLAFUR5_06672	1.C.82	The Pore-forming Amphipathic Helical Peptide HP(2-20) (HP2-20) Family	HP2-20	Chr6	205777	206764
CLAFUR5_02469	1.C.96	The Haemolytic Lectin, CEL-III (CEL-III) Family	CEL-III	Chr2	473899	476316
CLAFUR5_03286	1.C.96	The Haemolytic Lectin, CEL-III (CEL-III) Family	CEL-III	Chr2	4545223	4547817
CLAFUR5_03378	1.C.96	The Haemolytic Lectin, CEL-III (CEL-III) Family	CEL-III	Chr2	5000210	5002759
CLAFUR5_07587	1.C.96	The Haemolytic Lectin, CEL-III (CEL-III) Family	CEL-III	Chr6	4498782	4501065
CLAFUR5_07776	1.C.96	The Haemolytic Lectin, CEL-III (CEL-III) Family	CEL-III	Chr3	91647	94345
CLAFUR5_11622	1.C.96	The Haemolytic Lectin, CEL-III (CEL-III) Family	CEL-III	Chr8	4023617	4026160
CLAFUR5_13754	1.C.96	The Haemolytic Lectin, CEL-III (CEL-III) Family	CEL-III	Chr12	1526733	1529273
CLAFUR5_09260	1.C.97	The Pleurotolysin Pore-forming (Pleurotolysin) Family	Pleurotolysin	Chr9	1981215	1982293
CLAFUR5_12877	1.C.97	The Pleurotolysin Pore-forming (Pleurotolysin) Family	Pleurotolysin	Chr11	1262188	1264942
CLAFUR5_03934	1.C.104	The Heterokaryon Incompatibility Prion/Amyloid Protein (HET-s) Family	HET-s	Chr4	346329	347198
CLAFUR5_06276	1.C.104	The Heterokaryon Incompatibility Prion/Amyloid Protein (HET-s) Family	HET-s	Chr5	4251640	4253784
CLAFUR5_07416	1.C.104	The Heterokaryon Incompatibility Prion/Amyloid Protein (HET-s) Family	HET-s	Chr6	3895712	3897349
CLAFUR5_10587	1.C.104	The Heterokaryon Incompatibility Prion/Amyloid Protein (HET-s) Family	HET-s	Chr7	3818762	3820743
CLAFUR5_10959	1.C.104	The Heterokaryon Incompatibility Prion/Amyloid Protein (HET-s) Family	HET-s	Chr8	1098653	1101002
CLAFUR5_13466	1.C.104	The Heterokaryon Incompatibility Prion/Amyloid Protein (HET-s) Family	HET-s	Chr12	460748	462193
CLAFUR5_04901	1.C.113	The Hemolysin III (Hly III) Family	Hly III	Chr4	4306994	4308502
CLAFUR5_07179	1.C.113	The Hemolysin III (Hly III) Family	Hly III	Chr6	2995188	2996359
CLAFUR5_10558	1.C.113	The Hemolysin III (Hly III) Family	Hly III	Chr7	3697045	3698061
CLAFUR5_08790	1.C.119	The Aegerolysin (Aegerolysin) Family	Aegerolysin	Chr3	6219605	6220247
CLAFUR5_00056	1.F.1	The Synaptosomal Vesicle Fusion Pore (SVF-Pore) Family	SVF-Pore	Chr1	220147	224798
CLAFUR5_01224	1.F.1	The Synaptosomal Vesicle Fusion Pore (SVF-Pore) Family	SVF-Pore	Chr1	6338928	6339454
CLAFUR5_01321	1.F.1	The Synaptosomal Vesicle Fusion Pore (SVF-Pore) Family	SVF-Pore	Chr1	7142172	7143163
CLAFUR5_01917	1.F.1	The Synaptosomal Vesicle Fusion Pore (SVF-Pore) Family	SVF-Pore	Chr1	9410805	9411536
CLAFUR5_04625	1.F.1	The Synaptosomal Vesicle Fusion Pore (SVF-Pore) Family	SVF-Pore	Chr4	2951009	2953262
CLAFUR5_07212	1.F.1	The Synaptosomal Vesicle Fusion Pore (SVF-Pore) Family	SVF-Pore	Chr6	3140334	3141092
CLAFUR5_07346	1.F.1	The Synaptosomal Vesicle Fusion Pore (SVF-Pore) Family	SVF-Pore	Chr6	3606245	3608180
CLAFUR5_08118	1.F.1	The Synaptosomal Vesicle Fusion Pore (SVF-Pore) Family	SVF-Pore	Chr3	2049460	2051767
CLAFUR5_08328	1.F.1	The Synaptosomal Vesicle Fusion Pore (SVF-Pore) Family	SVF-Pore	Chr3	3563498	3564960
CLAFUR5_09054	1.F.1	The Synaptosomal Vesicle Fusion Pore (SVF-Pore) Family	SVF-Pore	Chr9	1050137	1052560
CLAFUR5_10801	1.F.1	The Synaptosomal Vesicle Fusion Pore (SVF-Pore) Family	SVF-Pore	Chr8	188366	189164
CLAFUR5_10881	1.F.1	The Synaptosomal Vesicle Fusion Pore (SVF-Pore) Family	SVF-Pore	Chr8	503213	505615
CLAFUR5_13331	1.F.1	The Synaptosomal Vesicle Fusion Pore (SVF-Pore) Family	SVF-Pore	Chr11	3232019	3233992
CLAFUR5_00132	1.F.2	The Octameric Exocyst (Exocyst) Family	Exocyst	Chr1	387285	389936
CLAFUR5_00667	1.F.2	The Octameric Exocyst (Exocyst) Family	Exocyst	Chr1	3295566	3300516
CLAFUR5_00888	1.F.2	The Octameric Exocyst (Exocyst) Family	Exocyst	Chr1	4334339	4336639
CLAFUR5_02334	1.F.2	The Octameric Exocyst (Exocyst) Family	Exocyst	Chr2	95449	99221
CLAFUR5_02544	1.F.2	The Octameric Exocyst (Exocyst) Family	Exocyst	Chr2	755803	757701
CLAFUR5_07242	1.F.2	The Octameric Exocyst (Exocyst) Family	Exocyst	Chr6	3332802	3335327
CLAFUR5_07357	1.F.2	The Octameric Exocyst (Exocyst) Family	Exocyst	Chr6	3663698	3667059
CLAFUR5_11241	1.F.2	The Octameric Exocyst (Exocyst) Family	Exocyst	Chr8	2620103	2622295
CLAFUR5_12363	1.F.2	The Octameric Exocyst (Exocyst) Family	Exocyst	Chr10	3422031	3424982
CLAFUR5_00619	1.H.1	The Claudin Tight Junction (Claudin1) Family	Claudin1	Chr1	3092384	3093439
CLAFUR5_00961	1.H.1	The Claudin Tight Junction (Claudin1) Family	Claudin1	Chr1	4982070	4986428
CLAFUR5_13525	1.H.1	The Claudin Tight Junction (Claudin1) Family	Claudin1	Chr12	722104	723285
CLAFUR5_14399	1.H.1	The Claudin Tight Junction (Claudin1) Family	Claudin1	Chr13	1022806	1023784
CLAFUR5_06764	1.H.3	The 4 TMS Amastin (Amastin) Family	Amastin	Chr6	570054	571767
CLAFUR5_12104	1.H.3	The 4 TMS Amastin (Amastin) Family	Amastin	Chr10	1926652	1927671
CLAFUR5_14318	1.H.3	The 4 TMS Amastin (Amastin) Family	Amastin	Chr13	717901	720512
CLAFUR5_00088	1.I.1	The Nuclear Pore Complex (NPC) Family	NPC	Chr1	296652	297761
CLAFUR5_00117	1.I.1	The Nuclear Pore Complex (NPC) Family	NPC	Chr1	346817	348401
CLAFUR5_00130	1.I.1	The Nuclear Pore Complex (NPC) Family	NPC	Chr1	382232	383503
CLAFUR5_00298	1.I.1	The Nuclear Pore Complex (NPC) Family	NPC	Chr1	1332238	1334967
CLAFUR5_00316	1.I.1	The Nuclear Pore Complex (NPC) Family	NPC	Chr1	1372394	1377497
CLAFUR5_00456	1.I.1	The Nuclear Pore Complex (NPC) Family	NPC	Chr1	1901595	1904057
CLAFUR5_00616	1.I.1	The Nuclear Pore Complex (NPC) Family	NPC	Chr1	3087167	3088432
CLAFUR5_00771	1.I.1	The Nuclear Pore Complex (NPC) Family	NPC	Chr1	3699126	3701125
CLAFUR5_00876	1.I.1	The Nuclear Pore Complex (NPC) Family	NPC	Chr1	4303219	4306815
CLAFUR5_00957	1.I.1	The Nuclear Pore Complex (NPC) Family	NPC	Chr1	4968626	4973341
CLAFUR5_01148	1.I.1	The Nuclear Pore Complex (NPC) Family	NPC	Chr1	5955699	5958755
CLAFUR5_01191	1.I.1	The Nuclear Pore Complex (NPC) Family	NPC	Chr1	6135635	6139122
CLAFUR5_01487	1.I.1	The Nuclear Pore Complex (NPC) Family	NPC	Chr1	7734261	7736148
CLAFUR5_01573	1.I.1	The Nuclear Pore Complex (NPC) Family	NPC	Chr1	8119220	8120829
CLAFUR5_01581	1.I.1	The Nuclear Pore Complex (NPC) Family	NPC	Chr1	8139710	8140687
CLAFUR5_01605	1.I.1	The Nuclear Pore Complex (NPC) Family	NPC	Chr1	8236296	8240051
CLAFUR5_01633	1.I.1	The Nuclear Pore Complex (NPC) Family	NPC	Chr1	8314482	8316201
CLAFUR5_01693	1.I.1	The Nuclear Pore Complex (NPC) Family	NPC	Chr1	8440705	8441997
CLAFUR5_01764	1.I.1	The Nuclear Pore Complex (NPC) Family	NPC	Chr1	8917679	8923195
CLAFUR5_01863	1.I.1	The Nuclear Pore Complex (NPC) Family	NPC	Chr1	9300254	9301304
CLAFUR5_02045	1.I.1	The Nuclear Pore Complex (NPC) Family	NPC	Chr1	10307879	10310868
CLAFUR5_02054	1.I.1	The Nuclear Pore Complex (NPC) Family	NPC	Chr1	10338249	10341533
CLAFUR5_02176	1.I.1	The Nuclear Pore Complex (NPC) Family	NPC	Chr1	10779130	10782169
CLAFUR5_02224	1.I.1	The Nuclear Pore Complex (NPC) Family	NPC	Chr1	10892072	10893724
CLAFUR5_02243	1.I.1	The Nuclear Pore Complex (NPC) Family	NPC	Chr1	10940347	10941852
CLAFUR5_02365	1.I.1	The Nuclear Pore Complex (NPC) Family	NPC	Chr2	173441	176459
CLAFUR5_02617	1.I.1	The Nuclear Pore Complex (NPC) Family	NPC	Chr2	1205441	1206201
CLAFUR5_02751	1.I.1	The Nuclear Pore Complex (NPC) Family	NPC	Chr2	1647819	1649899
CLAFUR5_02927	1.I.1	The Nuclear Pore Complex (NPC) Family	NPC	Chr2	2399930	2400731
CLAFUR5_02931	1.I.1	The Nuclear Pore Complex (NPC) Family	NPC	Chr2	2410335	2412055
CLAFUR5_02994	1.I.1	The Nuclear Pore Complex (NPC) Family	NPC	Chr2	3000053	3005021
CLAFUR5_03165	1.I.1	The Nuclear Pore Complex (NPC) Family	NPC	Chr2	3882865	3883771
CLAFUR5_03233	1.I.1	The Nuclear Pore Complex (NPC) Family	NPC	Chr2	4093218	4094422
CLAFUR5_03340	1.I.1	The Nuclear Pore Complex (NPC) Family	NPC	Chr2	4758644	4760182
CLAFUR5_03406	1.I.1	The Nuclear Pore Complex (NPC) Family	NPC	Chr2	5243941	5246024
CLAFUR5_03422	1.I.1	The Nuclear Pore Complex (NPC) Family	NPC	Chr2	5399899	5401515
CLAFUR5_03520	1.I.1	The Nuclear Pore Complex (NPC) Family	NPC	Chr2	5729947	5732760
CLAFUR5_03837	1.I.1	The Nuclear Pore Complex (NPC) Family	NPC	Chr2	6781515	6784463
CLAFUR5_03911	1.I.1	The Nuclear Pore Complex (NPC) Family	NPC	Chr4	44372	47548
CLAFUR5_04050	1.I.1	The Nuclear Pore Complex (NPC) Family	NPC	Chr4	788499	789573
CLAFUR5_04246	1.I.1	The Nuclear Pore Complex (NPC) Family	NPC	Chr4	1374315	1376483
CLAFUR5_04415	1.I.1	The Nuclear Pore Complex (NPC) Family	NPC	Chr4	1951203	1953332
CLAFUR5_04836	1.I.1	The Nuclear Pore Complex (NPC) Family	NPC	Chr4	4009364	4010584
CLAFUR5_04841	1.I.1	The Nuclear Pore Complex (NPC) Family	NPC	Chr4	4019613	4021715
CLAFUR5_05055	1.I.1	The Nuclear Pore Complex (NPC) Family	NPC	Chr4	4780655	4782703
CLAFUR5_05096	1.I.1	The Nuclear Pore Complex (NPC) Family	NPC	Chr4	5011618	5013800
CLAFUR5_05120	1.I.1	The Nuclear Pore Complex (NPC) Family	NPC	Chr4	5066333	5068738
CLAFUR5_05423	1.I.1	The Nuclear Pore Complex (NPC) Family	NPC	Chr5	153532	155994
CLAFUR5_05498	1.I.1	The Nuclear Pore Complex (NPC) Family	NPC	Chr5	537162	543467
CLAFUR5_05702	1.I.1	The Nuclear Pore Complex (NPC) Family	NPC	Chr5	1205252	1206688
CLAFUR5_05776	1.I.1	The Nuclear Pore Complex (NPC) Family	NPC	Chr5	1398292	1400961
CLAFUR5_05809	1.I.1	The Nuclear Pore Complex (NPC) Family	NPC	Chr5	1576195	1578483
CLAFUR5_05896	1.I.1	The Nuclear Pore Complex (NPC) Family	NPC	Chr5	2022873	2023705
CLAFUR5_06285	1.I.1	The Nuclear Pore Complex (NPC) Family	NPC	Chr5	4273979	4281315
CLAFUR5_06318	1.I.1	The Nuclear Pore Complex (NPC) Family	NPC	Chr5	4473678	4474358
CLAFUR5_06334	1.I.1	The Nuclear Pore Complex (NPC) Family	NPC	Chr5	4515728	4516311
CLAFUR5_06361	1.I.1	The Nuclear Pore Complex (NPC) Family	NPC	Chr5	4567861	4569863
CLAFUR5_06522	1.I.1	The Nuclear Pore Complex (NPC) Family	NPC	Chr5	5210726	5214085
CLAFUR5_06581	1.I.1	The Nuclear Pore Complex (NPC) Family	NPC	Chr5	5485146	5491638
CLAFUR5_06604	1.I.1	The Nuclear Pore Complex (NPC) Family	NPC	Chr5	5737575	5739473
CLAFUR5_06727	1.I.1	The Nuclear Pore Complex (NPC) Family	NPC	Chr6	428991	431236
CLAFUR5_06842	1.I.1	The Nuclear Pore Complex (NPC) Family	NPC	Chr6	1432272	1433823
CLAFUR5_06953	1.I.1	The Nuclear Pore Complex (NPC) Family	NPC	Chr6	1975402	1980335
CLAFUR5_07186	1.I.1	The Nuclear Pore Complex (NPC) Family	NPC	Chr6	3010731	3013236
CLAFUR5_07221	1.I.1	The Nuclear Pore Complex (NPC) Family	NPC	Chr6	3151360	3153364
CLAFUR5_07228	1.I.1	The Nuclear Pore Complex (NPC) Family	NPC	Chr6	3170645	3174119
CLAFUR5_07261	1.I.1	The Nuclear Pore Complex (NPC) Family	NPC	Chr6	3438942	3440471
CLAFUR5_07266	1.I.1	The Nuclear Pore Complex (NPC) Family	NPC	Chr6	3447839	3451043
CLAFUR5_07425	1.I.1	The Nuclear Pore Complex (NPC) Family	NPC	Chr6	3913922	3918319
CLAFUR5_07593	1.I.1	The Nuclear Pore Complex (NPC) Family	NPC	Chr6	4517377	4520401
CLAFUR5_07645	1.I.1	The Nuclear Pore Complex (NPC) Family	NPC	Chr6	4632758	4635551
CLAFUR5_07772	1.I.1	The Nuclear Pore Complex (NPC) Family	NPC	Chr3	83005	87102
CLAFUR5_07812	1.I.1	The Nuclear Pore Complex (NPC) Family	NPC	Chr3	156666	157811
CLAFUR5_07909	1.I.1	The Nuclear Pore Complex (NPC) Family	NPC	Chr3	482246	483950
CLAFUR5_07948	1.I.1	The Nuclear Pore Complex (NPC) Family	NPC	Chr3	779685	783545
CLAFUR5_07980	1.I.1	The Nuclear Pore Complex (NPC) Family	NPC	Chr3	860063	863060
CLAFUR5_08131	1.I.1	The Nuclear Pore Complex (NPC) Family	NPC	Chr3	2277861	2278924
CLAFUR5_08718	1.I.1	The Nuclear Pore Complex (NPC) Family	NPC	Chr3	5924501	5928258
CLAFUR5_08976	1.I.1	The Nuclear Pore Complex (NPC) Family	NPC	Chr9	710828	712212
CLAFUR5_09026	1.I.1	The Nuclear Pore Complex (NPC) Family	NPC	Chr9	851865	853333
CLAFUR5_09150	1.I.1	The Nuclear Pore Complex (NPC) Family	NPC	Chr9	1445020	1446325
CLAFUR5_09402	1.I.1	The Nuclear Pore Complex (NPC) Family	NPC	Chr9	2604426	2607938
CLAFUR5_09777	1.I.1	The Nuclear Pore Complex (NPC) Family	NPC	Chr9	3867067	3868857
CLAFUR5_09872	1.I.1	The Nuclear Pore Complex (NPC) Family	NPC	Chr7	275301	278664
CLAFUR5_09943	1.I.1	The Nuclear Pore Complex (NPC) Family	NPC	Chr7	536989	538469
CLAFUR5_09983	1.I.1	The Nuclear Pore Complex (NPC) Family	NPC	Chr7	621816	624238
CLAFUR5_10039	1.I.1	The Nuclear Pore Complex (NPC) Family	NPC	Chr7	730934	733914
CLAFUR5_10326	1.I.1	The Nuclear Pore Complex (NPC) Family	NPC	Chr7	2552675	2555625
CLAFUR5_10540	1.I.1	The Nuclear Pore Complex (NPC) Family	NPC	Chr7	3547184	3549673
CLAFUR5_10692	1.I.1	The Nuclear Pore Complex (NPC) Family	NPC	Chr7	4358605	4360517
CLAFUR5_10893	1.I.1	The Nuclear Pore Complex (NPC) Family	NPC	Chr8	530008	532671
CLAFUR5_11033	1.I.1	The Nuclear Pore Complex (NPC) Family	NPC	Chr8	1248456	1250006
CLAFUR5_11221	1.I.1	The Nuclear Pore Complex (NPC) Family	NPC	Chr8	2107841	2120815
CLAFUR5_11235	1.I.1	The Nuclear Pore Complex (NPC) Family	NPC	Chr8	2545324	2545958
CLAFUR5_11295	1.I.1	The Nuclear Pore Complex (NPC) Family	NPC	Chr8	2738062	2740479
CLAFUR5_11324	1.I.1	The Nuclear Pore Complex (NPC) Family	NPC	Chr8	2793118	2796328
CLAFUR5_11347	1.I.1	The Nuclear Pore Complex (NPC) Family	NPC	Chr8	2857373	2859709
CLAFUR5_11358	1.I.1	The Nuclear Pore Complex (NPC) Family	NPC	Chr8	2876047	2877183
CLAFUR5_11458	1.I.1	The Nuclear Pore Complex (NPC) Family	NPC	Chr8	3244029	3247234
CLAFUR5_11470	1.I.1	The Nuclear Pore Complex (NPC) Family	NPC	Chr8	3271175	3273429
CLAFUR5_11733	1.I.1	The Nuclear Pore Complex (NPC) Family	NPC	Chr10	349190	351391
CLAFUR5_11939	1.I.1	The Nuclear Pore Complex (NPC) Family	NPC	Chr10	1147763	1149841
CLAFUR5_11965	1.I.1	The Nuclear Pore Complex (NPC) Family	NPC	Chr10	1277196	1279121
CLAFUR5_12022	1.I.1	The Nuclear Pore Complex (NPC) Family	NPC	Chr10	1476848	1479010
CLAFUR5_12136	1.I.1	The Nuclear Pore Complex (NPC) Family	NPC	Chr10	2012532	2013917
CLAFUR5_12152	1.I.1	The Nuclear Pore Complex (NPC) Family	NPC	Chr10	2363507	2366551
CLAFUR5_12177	1.I.1	The Nuclear Pore Complex (NPC) Family	NPC	Chr10	2893085	2896013
CLAFUR5_12637	1.I.1	The Nuclear Pore Complex (NPC) Family	NPC	Chr11	329029	332853
CLAFUR5_12725	1.I.1	The Nuclear Pore Complex (NPC) Family	NPC	Chr11	628467	630658
CLAFUR5_12983	1.I.1	The Nuclear Pore Complex (NPC) Family	NPC	Chr11	1970444	1973916
CLAFUR5_13003	1.I.1	The Nuclear Pore Complex (NPC) Family	NPC	Chr11	2020680	2025260
CLAFUR5_13254	1.I.1	The Nuclear Pore Complex (NPC) Family	NPC	Chr11	2938665	2940661
CLAFUR5_13568	1.I.1	The Nuclear Pore Complex (NPC) Family	NPC	Chr12	913832	918526
CLAFUR5_13674	1.I.1	The Nuclear Pore Complex (NPC) Family	NPC	Chr12	1150057	1152267
CLAFUR5_13691	1.I.1	The Nuclear Pore Complex (NPC) Family	NPC	Chr12	1190264	1193575
CLAFUR5_13706	1.I.1	The Nuclear Pore Complex (NPC) Family	NPC	Chr12	1220050	1224318
CLAFUR5_13728	1.I.1	The Nuclear Pore Complex (NPC) Family	NPC	Chr12	1465525	1468274
CLAFUR5_13771	1.I.1	The Nuclear Pore Complex (NPC) Family	NPC	Chr12	1567361	1569549
CLAFUR5_13930	1.I.1	The Nuclear Pore Complex (NPC) Family	NPC	Chr12	2144553	2148788
CLAFUR5_13975	1.I.1	The Nuclear Pore Complex (NPC) Family	NPC	Chr12	2275446	2276589
CLAFUR5_14333	1.I.1	The Nuclear Pore Complex (NPC) Family	NPC	Chr13	755919	757952
CLAFUR5_03359	1.N.5	The Endoplasmic Reticulum Fusion GTPase, Atlastin (Atlastin) Family	Atlastin	Chr2	4893598	4896312
CLAFUR5_01382	1.N.6	The Mitochondrial Inner/Outer Membrane Fusion (MMF) Family	MMF	Chr1	7505848	7508355
CLAFUR5_02512	1.N.6	The Mitochondrial Inner/Outer Membrane Fusion (MMF) Family	MMF	Chr2	636095	638947
CLAFUR5_03089	1.N.6	The Mitochondrial Inner/Outer Membrane Fusion (MMF) Family	MMF	Chr2	3536025	3538898
CLAFUR5_07409	1.N.6	The Mitochondrial Inner/Outer Membrane Fusion (MMF) Family	MMF	Chr6	3872539	3874044
CLAFUR5_14579	1.N.7	The Endomembrane Fusion/Trafficking (EMFST) Family	EMFST	Chr13	1772690	1776089
CLAFUR5_00249	1.P.1	The Polyoma Virus SV40 ER Penetration Channel (VPEC) Family	VPEC	Chr1	1075522	1077694
CLAFUR5_00519	1.P.1	The Polyoma Virus SV40 ER Penetration Channel (VPEC) Family	VPEC	Chr1	2365969	2370828
CLAFUR5_02084	1.P.1	The Polyoma Virus SV40 ER Penetration Channel (VPEC) Family	VPEC	Chr1	10407655	10411260
CLAFUR5_02889	1.P.1	The Polyoma Virus SV40 ER Penetration Channel (VPEC) Family	VPEC	Chr2	2174444	2176334
CLAFUR5_04122	1.P.1	The Polyoma Virus SV40 ER Penetration Channel (VPEC) Family	VPEC	Chr4	1055295	1058556
CLAFUR5_04824	1.P.1	The Polyoma Virus SV40 ER Penetration Channel (VPEC) Family	VPEC	Chr4	3938769	3942137
CLAFUR5_06342	1.P.1	The Polyoma Virus SV40 ER Penetration Channel (VPEC) Family	VPEC	Chr5	4532817	4533695
CLAFUR5_06578	1.P.1	The Polyoma Virus SV40 ER Penetration Channel (VPEC) Family	VPEC	Chr5	5476909	5480222
CLAFUR5_08224	1.P.1	The Polyoma Virus SV40 ER Penetration Channel (VPEC) Family	VPEC	Chr3	2858168	2859835
CLAFUR5_09303	1.P.1	The Polyoma Virus SV40 ER Penetration Channel (VPEC) Family	VPEC	Chr9	2242135	2244342
CLAFUR5_10319	1.P.1	The Polyoma Virus SV40 ER Penetration Channel (VPEC) Family	VPEC	Chr7	2536874	2539153
CLAFUR5_11498	1.P.1	The Polyoma Virus SV40 ER Penetration Channel (VPEC) Family	VPEC	Chr8	3393117	3398599
CLAFUR5_12076	1.P.1	The Polyoma Virus SV40 ER Penetration Channel (VPEC) Family	VPEC	Chr10	1849793	1852630
CLAFUR5_12939	1.P.1	The Polyoma Virus SV40 ER Penetration Channel (VPEC) Family	VPEC	Chr11	1858514	1860115
CLAFUR5_13026	1.P.1	The Polyoma Virus SV40 ER Penetration Channel (VPEC) Family	VPEC	Chr11	2189782	2191470
CLAFUR5_13390	1.P.1	The Polyoma Virus SV40 ER Penetration Channel (VPEC) Family	VPEC	Chr12	75759	76808
CLAFUR5_00292	1.Q.1	The Fungal Septal Pore (FSP) Family	FSP	Chr1	1317877	1319953
CLAFUR5_01254	1.Q.1	The Fungal Septal Pore (FSP) Family	FSP	Chr1	6654111	6656738
CLAFUR5_01555	1.Q.1	The Fungal Septal Pore (FSP) Family	FSP	Chr1	8075042	8080284
CLAFUR5_03880	1.Q.1	The Fungal Septal Pore (FSP) Family	FSP	Chr2	6960033	6962168
CLAFUR5_04007	1.Q.1	The Fungal Septal Pore (FSP) Family	FSP	Chr4	634251	636463
CLAFUR5_05474	1.Q.1	The Fungal Septal Pore (FSP) Family	FSP	Chr5	469627	473426
CLAFUR5_06399	1.Q.1	The Fungal Septal Pore (FSP) Family	FSP	Chr5	4659788	4662120
CLAFUR5_09845	1.Q.1	The Fungal Septal Pore (FSP) Family	FSP	Chr7	142469	144319
CLAFUR5_12162	1.Q.1	The Fungal Septal Pore (FSP) Family	FSP	Chr10	2471870	2477277
CLAFUR5_01296	1.R.1	The Membrane Contact Site (MCS) Family	MCS	Chr1	6986930	6990247
CLAFUR5_08456	1.R.1	The Membrane Contact Site (MCS) Family	MCS	Chr3	4712935	4714329
CLAFUR5_10338	1.R.1	The Membrane Contact Site (MCS) Family	MCS	Chr7	2582809	2584170
CLAFUR5_12843	1.R.1	The Membrane Contact Site (MCS) Family	MCS	Chr11	1183438	1186080
CLAFUR5_13746	1.R.1	The Membrane Contact Site (MCS) Family	MCS	Chr12	1512732	1513709
CLAFUR5_00162	1.W.6	The (Bacillus Phage phi29) Portal Protein 6 (PPP6) Family	PPP6	Chr1	472475	474177
CLAFUR5_04490	1.W.6	The (Bacillus Phage phi29) Portal Protein 6 (PPP6) Family	PPP6	Chr4	2320880	2322793
CLAFUR5_06909	1.W.6	The (Bacillus Phage phi29) Portal Protein 6 (PPP6) Family	PPP6	Chr6	1849744	1850670
CLAFUR5_06921	1.W.6	The (Bacillus Phage phi29) Portal Protein 6 (PPP6) Family	PPP6	Chr6	1873503	1874831
CLAFUR5_07882	1.W.6	The (Bacillus Phage phi29) Portal Protein 6 (PPP6) Family	PPP6	Chr3	414944	416029
CLAFUR5_11481	1.W.6	The (Bacillus Phage phi29) Portal Protein 6 (PPP6) Family	PPP6	Chr8	3290252	3291619
CLAFUR5_12410	1.W.6	The (Bacillus Phage phi29) Portal Protein 6 (PPP6) Family	PPP6	Chr10	3685264	3686104
CLAFUR5_14348	1.W.6	The (Bacillus Phage phi29) Portal Protein 6 (PPP6) Family	PPP6	Chr13	797653	799128
CLAFUR5_00013	2.A.1	The Major Facilitator Superfamily (MFS)	MFS	Chr1	50852	51888
CLAFUR5_00014	2.A.1	The Major Facilitator Superfamily (MFS)	MFS	Chr1	119541	119996
CLAFUR5_00026	2.A.1	The Major Facilitator Superfamily (MFS)	MFS	Chr1	144280	146181
CLAFUR5_00107	2.A.1	The Major Facilitator Superfamily (MFS)	MFS	Chr1	330296	332120
CLAFUR5_00157	2.A.1	The Major Facilitator Superfamily (MFS)	MFS	Chr1	463689	465562
CLAFUR5_00301	2.A.1	The Major Facilitator Superfamily (MFS)	MFS	Chr1	1338775	1340262
CLAFUR5_00328	2.A.1	The Major Facilitator Superfamily (MFS)	MFS	Chr1	1401769	1403518
CLAFUR5_00474	2.A.1	The Major Facilitator Superfamily (MFS)	MFS	Chr1	2010334	2012295
CLAFUR5_00505	2.A.1	The Major Facilitator Superfamily (MFS)	MFS	Chr1	2330019	2331883
CLAFUR5_00683	2.A.1	The Major Facilitator Superfamily (MFS)	MFS	Chr1	3342807	3344759
CLAFUR5_00690	2.A.1	The Major Facilitator Superfamily (MFS)	MFS	Chr1	3358850	3361657
CLAFUR5_00717	2.A.1	The Major Facilitator Superfamily (MFS)	MFS	Chr1	3435534	3437455
CLAFUR5_00837	2.A.1	The Major Facilitator Superfamily (MFS)	MFS	Chr1	4049549	4050418
CLAFUR5_00878	2.A.1	The Major Facilitator Superfamily (MFS)	MFS	Chr1	4309641	4311437
CLAFUR5_00883	2.A.1	The Major Facilitator Superfamily (MFS)	MFS	Chr1	4321736	4322810
CLAFUR5_00919	2.A.1	The Major Facilitator Superfamily (MFS)	MFS	Chr1	4776509	4778152
CLAFUR5_01068	2.A.1	The Major Facilitator Superfamily (MFS)	MFS	Chr1	5476829	5478411
CLAFUR5_01090	2.A.1	The Major Facilitator Superfamily (MFS)	MFS	Chr1	5555799	5557648
CLAFUR5_01091	2.A.1	The Major Facilitator Superfamily (MFS)	MFS	Chr1	5557763	5558520
CLAFUR5_01156	2.A.1	The Major Facilitator Superfamily (MFS)	MFS	Chr1	6028528	6030630
CLAFUR5_01180	2.A.1	The Major Facilitator Superfamily (MFS)	MFS	Chr1	6101502	6103215
CLAFUR5_01190	2.A.1	The Major Facilitator Superfamily (MFS)	MFS	Chr1	6133382	6135394
CLAFUR5_01207	2.A.1	The Major Facilitator Superfamily (MFS)	MFS	Chr1	6297040	6299244
CLAFUR5_01244	2.A.1	The Major Facilitator Superfamily (MFS)	MFS	Chr1	6461115	6463177
CLAFUR5_01247	2.A.1	The Major Facilitator Superfamily (MFS)	MFS	Chr1	6636495	6638123
CLAFUR5_01363	2.A.1	The Major Facilitator Superfamily (MFS)	MFS	Chr1	7337079	7338699
CLAFUR5_01405	2.A.1	The Major Facilitator Superfamily (MFS)	MFS	Chr1	7550531	7552958
CLAFUR5_01440	2.A.1	The Major Facilitator Superfamily (MFS)	MFS	Chr1	7628406	7630082
CLAFUR5_01444	2.A.1	The Major Facilitator Superfamily (MFS)	MFS	Chr1	7638556	7640569
CLAFUR5_01619	2.A.1	The Major Facilitator Superfamily (MFS)	MFS	Chr1	8280616	8282493
CLAFUR5_01671	2.A.1	The Major Facilitator Superfamily (MFS)	MFS	Chr1	8390858	8392608
CLAFUR5_01674	2.A.1	The Major Facilitator Superfamily (MFS)	MFS	Chr1	8398685	8401873
CLAFUR5_01713	2.A.1	The Major Facilitator Superfamily (MFS)	MFS	Chr1	8489952	8492015
CLAFUR5_01727	2.A.1	The Major Facilitator Superfamily (MFS)	MFS	Chr1	8605026	8606805
CLAFUR5_01810	2.A.1	The Major Facilitator Superfamily (MFS)	MFS	Chr1	9018559	9020458
CLAFUR5_01842	2.A.1	The Major Facilitator Superfamily (MFS)	MFS	Chr1	9158349	9159651
CLAFUR5_01845	2.A.1	The Major Facilitator Superfamily (MFS)	MFS	Chr1	9166979	9167863
CLAFUR5_01846	2.A.1	The Major Facilitator Superfamily (MFS)	MFS	Chr1	9167897	9168846
CLAFUR5_01873	2.A.1	The Major Facilitator Superfamily (MFS)	MFS	Chr1	9318525	9320366
CLAFUR5_01939	2.A.1	The Major Facilitator Superfamily (MFS)	MFS	Chr1	9488871	9490585
CLAFUR5_01989	2.A.1	The Major Facilitator Superfamily (MFS)	MFS	Chr1	9886725	9888519
CLAFUR5_02006	2.A.1	The Major Facilitator Superfamily (MFS)	MFS	Chr1	10091805	10093992
CLAFUR5_02063	2.A.1	The Major Facilitator Superfamily (MFS)	MFS	Chr1	10355671	10356240
CLAFUR5_02064	2.A.1	The Major Facilitator Superfamily (MFS)	MFS	Chr1	10356409	10357586
CLAFUR5_02074	2.A.1	The Major Facilitator Superfamily (MFS)	MFS	Chr1	10385754	10387805
CLAFUR5_02177	2.A.1	The Major Facilitator Superfamily (MFS)	MFS	Chr1	10782391	10784084
CLAFUR5_02192	2.A.1	The Major Facilitator Superfamily (MFS)	MFS	Chr1	10812732	10814486
CLAFUR5_02202	2.A.1	The Major Facilitator Superfamily (MFS)	MFS	Chr1	10839630	10841477
CLAFUR5_02222	2.A.1	The Major Facilitator Superfamily (MFS)	MFS	Chr1	10888030	10889698
CLAFUR5_02223	2.A.1	The Major Facilitator Superfamily (MFS)	MFS	Chr1	10889907	10891406
CLAFUR5_02263	2.A.1	The Major Facilitator Superfamily (MFS)	MFS	Chr1	11174850	11176956
CLAFUR5_02279	2.A.1	The Major Facilitator Superfamily (MFS)	MFS	Chr1	11217900	11219583
CLAFUR5_02287	2.A.1	The Major Facilitator Superfamily (MFS)	MFS	Chr1	11239951	11241638
CLAFUR5_02336	2.A.1	The Major Facilitator Superfamily (MFS)	MFS	Chr2	101492	103193
CLAFUR5_02393	2.A.1	The Major Facilitator Superfamily (MFS)	MFS	Chr2	244580	246184
CLAFUR5_02398	2.A.1	The Major Facilitator Superfamily (MFS)	MFS	Chr2	252147	253954
CLAFUR5_02459	2.A.1	The Major Facilitator Superfamily (MFS)	MFS	Chr2	374922	376346
CLAFUR5_02468	2.A.1	The Major Facilitator Superfamily (MFS)	MFS	Chr2	472024	473717
CLAFUR5_02478	2.A.1	The Major Facilitator Superfamily (MFS)	MFS	Chr2	564412	565714
CLAFUR5_02498	2.A.1	The Major Facilitator Superfamily (MFS)	MFS	Chr2	608307	610241
CLAFUR5_02523	2.A.1	The Major Facilitator Superfamily (MFS)	MFS	Chr2	662692	664274
CLAFUR5_02542	2.A.1	The Major Facilitator Superfamily (MFS)	MFS	Chr2	749551	751438
CLAFUR5_02564	2.A.1	The Major Facilitator Superfamily (MFS)	MFS	Chr2	799210	800881
CLAFUR5_02614	2.A.1	The Major Facilitator Superfamily (MFS)	MFS	Chr2	1193855	1195360
CLAFUR5_02731	2.A.1	The Major Facilitator Superfamily (MFS)	MFS	Chr2	1593153	1594763
CLAFUR5_02790	2.A.1	The Major Facilitator Superfamily (MFS)	MFS	Chr2	1731476	1733317
CLAFUR5_02866	2.A.1	The Major Facilitator Superfamily (MFS)	MFS	Chr2	2123353	2124903
CLAFUR5_02873	2.A.1	The Major Facilitator Superfamily (MFS)	MFS	Chr2	2143782	2145778
CLAFUR5_02925	2.A.1	The Major Facilitator Superfamily (MFS)	MFS	Chr2	2391554	2393215
CLAFUR5_02934	2.A.1	The Major Facilitator Superfamily (MFS)	MFS	Chr2	2420165	2421952
CLAFUR5_02989	2.A.1	The Major Facilitator Superfamily (MFS)	MFS	Chr2	2833479	2835287
CLAFUR5_03001	2.A.1	The Major Facilitator Superfamily (MFS)	MFS	Chr2	3267180	3268803
CLAFUR5_03045	2.A.1	The Major Facilitator Superfamily (MFS)	MFS	Chr2	3448449	3450358
CLAFUR5_03071	2.A.1	The Major Facilitator Superfamily (MFS)	MFS	Chr2	3498243	3498688
CLAFUR5_03072	2.A.1	The Major Facilitator Superfamily (MFS)	MFS	Chr2	3498776	3499551
CLAFUR5_03102	2.A.1	The Major Facilitator Superfamily (MFS)	MFS	Chr2	3568004	3569728
CLAFUR5_03121	2.A.1	The Major Facilitator Superfamily (MFS)	MFS	Chr2	3608463	3610279
CLAFUR5_03185	2.A.1	The Major Facilitator Superfamily (MFS)	MFS	Chr2	3929393	3931050
CLAFUR5_03301	2.A.1	The Major Facilitator Superfamily (MFS)	MFS	Chr2	4585237	4587008
CLAFUR5_03351	2.A.1	The Major Facilitator Superfamily (MFS)	MFS	Chr2	4879936	4881652
CLAFUR5_03366	2.A.1	The Major Facilitator Superfamily (MFS)	MFS	Chr2	4911482	4913401
CLAFUR5_03415	2.A.1	The Major Facilitator Superfamily (MFS)	MFS	Chr2	5387977	5389476
CLAFUR5_03453	2.A.1	The Major Facilitator Superfamily (MFS)	MFS	Chr2	5549713	5551514
CLAFUR5_03462	2.A.1	The Major Facilitator Superfamily (MFS)	MFS	Chr2	5569275	5570489
CLAFUR5_03483	2.A.1	The Major Facilitator Superfamily (MFS)	MFS	Chr2	5614802	5616562
CLAFUR5_03495	2.A.1	The Major Facilitator Superfamily (MFS)	MFS	Chr2	5642439	5644245
CLAFUR5_03681	2.A.1	The Major Facilitator Superfamily (MFS)	MFS	Chr2	6441011	6442620
CLAFUR5_03736	2.A.1	The Major Facilitator Superfamily (MFS)	MFS	Chr2	6550813	6552464
CLAFUR5_03743	2.A.1	The Major Facilitator Superfamily (MFS)	MFS	Chr2	6575254	6576945
CLAFUR5_03843	2.A.1	The Major Facilitator Superfamily (MFS)	MFS	Chr2	6799435	6801173
CLAFUR5_03939	2.A.1	The Major Facilitator Superfamily (MFS)	MFS	Chr4	359613	361805
CLAFUR5_03993	2.A.1	The Major Facilitator Superfamily (MFS)	MFS	Chr4	527917	529644
CLAFUR5_04001	2.A.1	The Major Facilitator Superfamily (MFS)	MFS	Chr4	625138	626857
CLAFUR5_04065	2.A.1	The Major Facilitator Superfamily (MFS)	MFS	Chr4	892152	892942
CLAFUR5_04118	2.A.1	The Major Facilitator Superfamily (MFS)	MFS	Chr4	1048234	1049953
CLAFUR5_04190	2.A.1	The Major Facilitator Superfamily (MFS)	MFS	Chr4	1192053	1193464
CLAFUR5_04198	2.A.1	The Major Facilitator Superfamily (MFS)	MFS	Chr4	1250618	1252168
CLAFUR5_04263	2.A.1	The Major Facilitator Superfamily (MFS)	MFS	Chr4	1405076	1407004
CLAFUR5_04298	2.A.1	The Major Facilitator Superfamily (MFS)	MFS	Chr4	1485638	1487515
CLAFUR5_04398	2.A.1	The Major Facilitator Superfamily (MFS)	MFS	Chr4	1847241	1849250
CLAFUR5_04400	2.A.1	The Major Facilitator Superfamily (MFS)	MFS	Chr4	1851413	1853419
CLAFUR5_04404	2.A.1	The Major Facilitator Superfamily (MFS)	MFS	Chr4	1860625	1862412
CLAFUR5_04420	2.A.1	The Major Facilitator Superfamily (MFS)	MFS	Chr4	1971070	1972192
CLAFUR5_04550	2.A.1	The Major Facilitator Superfamily (MFS)	MFS	Chr4	2558401	2560196
CLAFUR5_04605	2.A.1	The Major Facilitator Superfamily (MFS)	MFS	Chr4	2900554	2902397
CLAFUR5_04763	2.A.1	The Major Facilitator Superfamily (MFS)	MFS	Chr4	3728760	3730309
CLAFUR5_04785	2.A.1	The Major Facilitator Superfamily (MFS)	MFS	Chr4	3780879	3782755
CLAFUR5_04873	2.A.1	The Major Facilitator Superfamily (MFS)	MFS	Chr4	4245457	4247358
CLAFUR5_04898	2.A.1	The Major Facilitator Superfamily (MFS)	MFS	Chr4	4302122	4303284
CLAFUR5_04899	2.A.1	The Major Facilitator Superfamily (MFS)	MFS	Chr4	4303286	4303920
CLAFUR5_04973	2.A.1	The Major Facilitator Superfamily (MFS)	MFS	Chr4	4609297	4610658
CLAFUR5_04993	2.A.1	The Major Facilitator Superfamily (MFS)	MFS	Chr4	4658026	4660073
CLAFUR5_05076	2.A.1	The Major Facilitator Superfamily (MFS)	MFS	Chr4	4826730	4828491
CLAFUR5_05085	2.A.1	The Major Facilitator Superfamily (MFS)	MFS	Chr4	4990576	4992368
CLAFUR5_05114	2.A.1	The Major Facilitator Superfamily (MFS)	MFS	Chr4	5052052	5053925
CLAFUR5_05126	2.A.1	The Major Facilitator Superfamily (MFS)	MFS	Chr4	5137752	5139308
CLAFUR5_05151	2.A.1	The Major Facilitator Superfamily (MFS)	MFS	Chr4	5269077	5270970
CLAFUR5_05160	2.A.1	The Major Facilitator Superfamily (MFS)	MFS	Chr4	5293417	5295403
CLAFUR5_05183	2.A.1	The Major Facilitator Superfamily (MFS)	MFS	Chr4	5344352	5346017
CLAFUR5_05185	2.A.1	The Major Facilitator Superfamily (MFS)	MFS	Chr4	5348394	5350157
CLAFUR5_05188	2.A.1	The Major Facilitator Superfamily (MFS)	MFS	Chr4	5355175	5355564
CLAFUR5_05189	2.A.1	The Major Facilitator Superfamily (MFS)	MFS	Chr4	5355730	5356650
CLAFUR5_05348	2.A.1	The Major Facilitator Superfamily (MFS)	MFS	Chr4	6048448	6050317
CLAFUR5_05407	2.A.1	The Major Facilitator Superfamily (MFS)	MFS	Chr5	105124	106905
CLAFUR5_05408	2.A.1	The Major Facilitator Superfamily (MFS)	MFS	Chr5	107089	108776
CLAFUR5_05684	2.A.1	The Major Facilitator Superfamily (MFS)	MFS	Chr5	1159687	1161587
CLAFUR5_05700	2.A.1	The Major Facilitator Superfamily (MFS)	MFS	Chr5	1198569	1200402
CLAFUR5_05706	2.A.1	The Major Facilitator Superfamily (MFS)	MFS	Chr5	1221497	1223104
CLAFUR5_05728	2.A.1	The Major Facilitator Superfamily (MFS)	MFS	Chr5	1273352	1274383
CLAFUR5_05729	2.A.1	The Major Facilitator Superfamily (MFS)	MFS	Chr5	1274417	1275127
CLAFUR5_05758	2.A.1	The Major Facilitator Superfamily (MFS)	MFS	Chr5	1352016	1353672
CLAFUR5_05780	2.A.1	The Major Facilitator Superfamily (MFS)	MFS	Chr5	1408010	1408720
CLAFUR5_05781	2.A.1	The Major Facilitator Superfamily (MFS)	MFS	Chr5	1408814	1409356
CLAFUR5_05817	2.A.1	The Major Facilitator Superfamily (MFS)	MFS	Chr5	1657199	1660310
CLAFUR5_05839	2.A.1	The Major Facilitator Superfamily (MFS)	MFS	Chr5	1764649	1766342
CLAFUR5_05864	2.A.1	The Major Facilitator Superfamily (MFS)	MFS	Chr5	1938453	1939986
CLAFUR5_05918	2.A.1	The Major Facilitator Superfamily (MFS)	MFS	Chr5	2403319	2404525
CLAFUR5_05921	2.A.1	The Major Facilitator Superfamily (MFS)	MFS	Chr5	2408777	2411243
CLAFUR5_05923	2.A.1	The Major Facilitator Superfamily (MFS)	MFS	Chr5	2413665	2414138
CLAFUR5_06074	2.A.1	The Major Facilitator Superfamily (MFS)	MFS	Chr5	3317217	3317942
CLAFUR5_06093	2.A.1	The Major Facilitator Superfamily (MFS)	MFS	Chr5	3362306	3363577
CLAFUR5_06094	2.A.1	The Major Facilitator Superfamily (MFS)	MFS	Chr5	3363608	3364014
CLAFUR5_06097	2.A.1	The Major Facilitator Superfamily (MFS)	MFS	Chr5	3369488	3371479
CLAFUR5_06249	2.A.1	The Major Facilitator Superfamily (MFS)	MFS	Chr5	4070422	4072029
CLAFUR5_06255	2.A.1	The Major Facilitator Superfamily (MFS)	MFS	Chr5	4082701	4084194
CLAFUR5_06280	2.A.1	The Major Facilitator Superfamily (MFS)	MFS	Chr5	4260568	4262845
CLAFUR5_06322	2.A.1	The Major Facilitator Superfamily (MFS)	MFS	Chr5	4480414	4481969
CLAFUR5_06396	2.A.1	The Major Facilitator Superfamily (MFS)	MFS	Chr5	4652369	4654325
CLAFUR5_06412	2.A.1	The Major Facilitator Superfamily (MFS)	MFS	Chr5	4690098	4691307
CLAFUR5_06433	2.A.1	The Major Facilitator Superfamily (MFS)	MFS	Chr5	4770896	4772785
CLAFUR5_06464	2.A.1	The Major Facilitator Superfamily (MFS)	MFS	Chr5	4942462	4944101
CLAFUR5_06558	2.A.1	The Major Facilitator Superfamily (MFS)	MFS	Chr5	5436428	5437090
CLAFUR5_06575	2.A.1	The Major Facilitator Superfamily (MFS)	MFS	Chr5	5470489	5471648
CLAFUR5_06579	2.A.1	The Major Facilitator Superfamily (MFS)	MFS	Chr5	5480778	5482008
CLAFUR5_06592	2.A.1	The Major Facilitator Superfamily (MFS)	MFS	Chr5	5707432	5709125
CLAFUR5_06607	2.A.1	The Major Facilitator Superfamily (MFS)	MFS	Chr5	5742039	5743976
CLAFUR5_06676	2.A.1	The Major Facilitator Superfamily (MFS)	MFS	Chr6	216015	217795
CLAFUR5_06680	2.A.1	The Major Facilitator Superfamily (MFS)	MFS	Chr6	223075	224830
CLAFUR5_06701	2.A.1	The Major Facilitator Superfamily (MFS)	MFS	Chr6	278639	280251
CLAFUR5_06846	2.A.1	The Major Facilitator Superfamily (MFS)	MFS	Chr6	1460045	1461747
CLAFUR5_06932	2.A.1	The Major Facilitator Superfamily (MFS)	MFS	Chr6	1898222	1899978
CLAFUR5_06972	2.A.1	The Major Facilitator Superfamily (MFS)	MFS	Chr6	2023392	2024300
CLAFUR5_07007	2.A.1	The Major Facilitator Superfamily (MFS)	MFS	Chr6	2096504	2098170
CLAFUR5_07038	2.A.1	The Major Facilitator Superfamily (MFS)	MFS	Chr6	2170336	2171742
CLAFUR5_07042	2.A.1	The Major Facilitator Superfamily (MFS)	MFS	Chr6	2246040	2247150
CLAFUR5_07079	2.A.1	The Major Facilitator Superfamily (MFS)	MFS	Chr6	2599917	2601335
CLAFUR5_07096	2.A.1	The Major Facilitator Superfamily (MFS)	MFS	Chr6	2636529	2638196
CLAFUR5_07144	2.A.1	The Major Facilitator Superfamily (MFS)	MFS	Chr6	2831365	2832004
CLAFUR5_07233	2.A.1	The Major Facilitator Superfamily (MFS)	MFS	Chr6	3182975	3184495
CLAFUR5_07237	2.A.1	The Major Facilitator Superfamily (MFS)	MFS	Chr6	3320066	3321672
CLAFUR5_07258	2.A.1	The Major Facilitator Superfamily (MFS)	MFS	Chr6	3381488	3383038
CLAFUR5_07315	2.A.1	The Major Facilitator Superfamily (MFS)	MFS	Chr6	3547082	3548685
CLAFUR5_07382	2.A.1	The Major Facilitator Superfamily (MFS)	MFS	Chr6	3746235	3746574
CLAFUR5_07383	2.A.1	The Major Facilitator Superfamily (MFS)	MFS	Chr6	3746636	3747846
CLAFUR5_07394	2.A.1	The Major Facilitator Superfamily (MFS)	MFS	Chr6	3761622	3762193
CLAFUR5_07423	2.A.1	The Major Facilitator Superfamily (MFS)	MFS	Chr6	3910699	3911735
CLAFUR5_07427	2.A.1	The Major Facilitator Superfamily (MFS)	MFS	Chr6	3921562	3923826
CLAFUR5_07469	2.A.1	The Major Facilitator Superfamily (MFS)	MFS	Chr6	4069343	4071058
CLAFUR5_07485	2.A.1	The Major Facilitator Superfamily (MFS)	MFS	Chr6	4114175	4115777
CLAFUR5_07539	2.A.1	The Major Facilitator Superfamily (MFS)	MFS	Chr6	4292537	4294322
CLAFUR5_07591	2.A.1	The Major Facilitator Superfamily (MFS)	MFS	Chr6	4513065	4514434
CLAFUR5_07696	2.A.1	The Major Facilitator Superfamily (MFS)	MFS	Chr6	4852028	4853557
CLAFUR5_07702	2.A.1	The Major Facilitator Superfamily (MFS)	MFS	Chr6	4863812	4865231
CLAFUR5_07724	2.A.1	The Major Facilitator Superfamily (MFS)	MFS	Chr6	4912785	4914972
CLAFUR5_07731	2.A.1	The Major Facilitator Superfamily (MFS)	MFS	Chr6	4928931	4929850
CLAFUR5_07737	2.A.1	The Major Facilitator Superfamily (MFS)	MFS	Chr6	4940355	4941509
CLAFUR5_07874	2.A.1	The Major Facilitator Superfamily (MFS)	MFS	Chr3	401074	402791
CLAFUR5_07966	2.A.1	The Major Facilitator Superfamily (MFS)	MFS	Chr3	830553	831038
CLAFUR5_08011	2.A.1	The Major Facilitator Superfamily (MFS)	MFS	Chr3	1225208	1226914
CLAFUR5_08081	2.A.1	The Major Facilitator Superfamily (MFS)	MFS	Chr3	1646082	1647934
CLAFUR5_08106	2.A.1	The Major Facilitator Superfamily (MFS)	MFS	Chr3	1801120	1801859
CLAFUR5_08148	2.A.1	The Major Facilitator Superfamily (MFS)	MFS	Chr3	2447956	2450116
CLAFUR5_08183	2.A.1	The Major Facilitator Superfamily (MFS)	MFS	Chr3	2635105	2635782
CLAFUR5_08226	2.A.1	The Major Facilitator Superfamily (MFS)	MFS	Chr3	2862807	2864406
CLAFUR5_08247	2.A.1	The Major Facilitator Superfamily (MFS)	MFS	Chr3	3073368	3074279
CLAFUR5_08279	2.A.1	The Major Facilitator Superfamily (MFS)	MFS	Chr3	3154349	3156185
CLAFUR5_08351	2.A.1	The Major Facilitator Superfamily (MFS)	MFS	Chr3	3815982	3817899
CLAFUR5_08366	2.A.1	The Major Facilitator Superfamily (MFS)	MFS	Chr3	4073358	4074983
CLAFUR5_08570	2.A.1	The Major Facilitator Superfamily (MFS)	MFS	Chr3	5283722	5284674
CLAFUR5_08606	2.A.1	The Major Facilitator Superfamily (MFS)	MFS	Chr3	5451928	5453397
CLAFUR5_08633	2.A.1	The Major Facilitator Superfamily (MFS)	MFS	Chr3	5526131	5527681
CLAFUR5_08769	2.A.1	The Major Facilitator Superfamily (MFS)	MFS	Chr3	6146558	6148237
CLAFUR5_08825	2.A.1	The Major Facilitator Superfamily (MFS)	MFS	Chr9	117976	121879
CLAFUR5_08888	2.A.1	The Major Facilitator Superfamily (MFS)	MFS	Chr9	385413	386712
CLAFUR5_08937	2.A.1	The Major Facilitator Superfamily (MFS)	MFS	Chr9	606597	608144
CLAFUR5_08970	2.A.1	The Major Facilitator Superfamily (MFS)	MFS	Chr9	686591	689604
CLAFUR5_08993	2.A.1	The Major Facilitator Superfamily (MFS)	MFS	Chr9	779741	781383
CLAFUR5_08997	2.A.1	The Major Facilitator Superfamily (MFS)	MFS	Chr9	794530	795674
CLAFUR5_08998	2.A.1	The Major Facilitator Superfamily (MFS)	MFS	Chr9	795704	796170
CLAFUR5_09017	2.A.1	The Major Facilitator Superfamily (MFS)	MFS	Chr9	828439	829107
CLAFUR5_09051	2.A.1	The Major Facilitator Superfamily (MFS)	MFS	Chr9	1041291	1043079
CLAFUR5_09072	2.A.1	The Major Facilitator Superfamily (MFS)	MFS	Chr9	1086731	1088413
CLAFUR5_09082	2.A.1	The Major Facilitator Superfamily (MFS)	MFS	Chr9	1100205	1101884
CLAFUR5_09085	2.A.1	The Major Facilitator Superfamily (MFS)	MFS	Chr9	1107602	1109343
CLAFUR5_09106	2.A.1	The Major Facilitator Superfamily (MFS)	MFS	Chr9	1327728	1329767
CLAFUR5_09124	2.A.1	The Major Facilitator Superfamily (MFS)	MFS	Chr9	1371087	1372556
CLAFUR5_09272	2.A.1	The Major Facilitator Superfamily (MFS)	MFS	Chr9	2100338	2100742
CLAFUR5_09273	2.A.1	The Major Facilitator Superfamily (MFS)	MFS	Chr9	2100791	2101872
CLAFUR5_09276	2.A.1	The Major Facilitator Superfamily (MFS)	MFS	Chr9	2105762	2107689
CLAFUR5_09371	2.A.1	The Major Facilitator Superfamily (MFS)	MFS	Chr9	2514528	2515967
CLAFUR5_09372	2.A.1	The Major Facilitator Superfamily (MFS)	MFS	Chr9	2517878	2519812
CLAFUR5_09429	2.A.1	The Major Facilitator Superfamily (MFS)	MFS	Chr9	2656053	2657575
CLAFUR5_09433	2.A.1	The Major Facilitator Superfamily (MFS)	MFS	Chr9	2663798	2665422
CLAFUR5_09475	2.A.1	The Major Facilitator Superfamily (MFS)	MFS	Chr9	3044080	3045769
CLAFUR5_09495	2.A.1	The Major Facilitator Superfamily (MFS)	MFS	Chr9	3085038	3086898
CLAFUR5_09509	2.A.1	The Major Facilitator Superfamily (MFS)	MFS	Chr9	3113602	3115554
CLAFUR5_09679	2.A.1	The Major Facilitator Superfamily (MFS)	MFS	Chr9	3537579	3539437
CLAFUR5_09722	2.A.1	The Major Facilitator Superfamily (MFS)	MFS	Chr9	3642299	3644228
CLAFUR5_09743	2.A.1	The Major Facilitator Superfamily (MFS)	MFS	Chr9	3682054	3683866
CLAFUR5_09753	2.A.1	The Major Facilitator Superfamily (MFS)	MFS	Chr9	3811039	3812663
CLAFUR5_09853	2.A.1	The Major Facilitator Superfamily (MFS)	MFS	Chr7	158969	160576
CLAFUR5_09910	2.A.1	The Major Facilitator Superfamily (MFS)	MFS	Chr7	346298	346864
CLAFUR5_09944	2.A.1	The Major Facilitator Superfamily (MFS)	MFS	Chr7	539060	542148
CLAFUR5_09959	2.A.1	The Major Facilitator Superfamily (MFS)	MFS	Chr7	575772	577231
CLAFUR5_10013	2.A.1	The Major Facilitator Superfamily (MFS)	MFS	Chr7	679025	680891
CLAFUR5_10154	2.A.1	The Major Facilitator Superfamily (MFS)	MFS	Chr7	1293226	1294722
CLAFUR5_10163	2.A.1	The Major Facilitator Superfamily (MFS)	MFS	Chr7	1336166	1337069
CLAFUR5_10273	2.A.1	The Major Facilitator Superfamily (MFS)	MFS	Chr7	2147241	2148869
CLAFUR5_10275	2.A.1	The Major Facilitator Superfamily (MFS)	MFS	Chr7	2152411	2154667
CLAFUR5_10332	2.A.1	The Major Facilitator Superfamily (MFS)	MFS	Chr7	2567791	2569221
CLAFUR5_10359	2.A.1	The Major Facilitator Superfamily (MFS)	MFS	Chr7	2809330	2810995
CLAFUR5_10384	2.A.1	The Major Facilitator Superfamily (MFS)	MFS	Chr7	2894440	2896077
CLAFUR5_10433	2.A.1	The Major Facilitator Superfamily (MFS)	MFS	Chr7	3071139	3072716
CLAFUR5_10520	2.A.1	The Major Facilitator Superfamily (MFS)	MFS	Chr7	3509747	3511165
CLAFUR5_10535	2.A.1	The Major Facilitator Superfamily (MFS)	MFS	Chr7	3538106	3539640
CLAFUR5_10568	2.A.1	The Major Facilitator Superfamily (MFS)	MFS	Chr7	3721429	3723264
CLAFUR5_10591	2.A.1	The Major Facilitator Superfamily (MFS)	MFS	Chr7	3825882	3827572
CLAFUR5_10642	2.A.1	The Major Facilitator Superfamily (MFS)	MFS	Chr7	4077619	4079383
CLAFUR5_10704	2.A.1	The Major Facilitator Superfamily (MFS)	MFS	Chr7	4388684	4390530
CLAFUR5_10747	2.A.1	The Major Facilitator Superfamily (MFS)	MFS	Chr7	4516224	4517286
CLAFUR5_10795	2.A.1	The Major Facilitator Superfamily (MFS)	MFS	Chr8	170783	176002
CLAFUR5_10799	2.A.1	The Major Facilitator Superfamily (MFS)	MFS	Chr8	183635	185132
CLAFUR5_10865	2.A.1	The Major Facilitator Superfamily (MFS)	MFS	Chr8	477708	478932
CLAFUR5_10873	2.A.1	The Major Facilitator Superfamily (MFS)	MFS	Chr8	490748	492436
CLAFUR5_10932	2.A.1	The Major Facilitator Superfamily (MFS)	MFS	Chr8	942543	943561
CLAFUR5_11014	2.A.1	The Major Facilitator Superfamily (MFS)	MFS	Chr8	1210213	1211870
CLAFUR5_11073	2.A.1	The Major Facilitator Superfamily (MFS)	MFS	Chr8	1389174	1391015
CLAFUR5_11086	2.A.1	The Major Facilitator Superfamily (MFS)	MFS	Chr8	1538351	1539963
CLAFUR5_11091	2.A.1	The Major Facilitator Superfamily (MFS)	MFS	Chr8	1557864	1558421
CLAFUR5_11092	2.A.1	The Major Facilitator Superfamily (MFS)	MFS	Chr8	1558638	1558973
CLAFUR5_11136	2.A.1	The Major Facilitator Superfamily (MFS)	MFS	Chr8	1757206	1758928
CLAFUR5_11181	2.A.1	The Major Facilitator Superfamily (MFS)	MFS	Chr8	1983243	1985789
CLAFUR5_11255	2.A.1	The Major Facilitator Superfamily (MFS)	MFS	Chr8	2646629	2648365
CLAFUR5_11305	2.A.1	The Major Facilitator Superfamily (MFS)	MFS	Chr8	2750345	2752157
CLAFUR5_11369	2.A.1	The Major Facilitator Superfamily (MFS)	MFS	Chr8	2933609	2934578
CLAFUR5_11375	2.A.1	The Major Facilitator Superfamily (MFS)	MFS	Chr8	2944345	2946126
CLAFUR5_11397	2.A.1	The Major Facilitator Superfamily (MFS)	MFS	Chr8	3042555	3044087
CLAFUR5_11410	2.A.1	The Major Facilitator Superfamily (MFS)	MFS	Chr8	3077339	3079144
CLAFUR5_11415	2.A.1	The Major Facilitator Superfamily (MFS)	MFS	Chr8	3086694	3088121
CLAFUR5_11423	2.A.1	The Major Facilitator Superfamily (MFS)	MFS	Chr8	3102617	3104334
CLAFUR5_11488	2.A.1	The Major Facilitator Superfamily (MFS)	MFS	Chr8	3371273	3374124
CLAFUR5_11497	2.A.1	The Major Facilitator Superfamily (MFS)	MFS	Chr8	3390352	3392027
CLAFUR5_11514	2.A.1	The Major Facilitator Superfamily (MFS)	MFS	Chr8	3503305	3504828
CLAFUR5_11528	2.A.1	The Major Facilitator Superfamily (MFS)	MFS	Chr8	3568117	3569529
CLAFUR5_11541	2.A.1	The Major Facilitator Superfamily (MFS)	MFS	Chr8	3654430	3655785
CLAFUR5_11567	2.A.1	The Major Facilitator Superfamily (MFS)	MFS	Chr8	3704349	3706165
CLAFUR5_11593	2.A.1	The Major Facilitator Superfamily (MFS)	MFS	Chr8	3885669	3886318
CLAFUR5_11594	2.A.1	The Major Facilitator Superfamily (MFS)	MFS	Chr8	3886827	3887165
CLAFUR5_11595	2.A.1	The Major Facilitator Superfamily (MFS)	MFS	Chr8	3930491	3932712
CLAFUR5_11631	2.A.1	The Major Facilitator Superfamily (MFS)	MFS	Chr8	4044525	4046501
CLAFUR5_11728	2.A.1	The Major Facilitator Superfamily (MFS)	MFS	Chr10	147260	149010
CLAFUR5_11732	2.A.1	The Major Facilitator Superfamily (MFS)	MFS	Chr10	241663	243602
CLAFUR5_11754	2.A.1	The Major Facilitator Superfamily (MFS)	MFS	Chr10	408808	410559
CLAFUR5_11758	2.A.1	The Major Facilitator Superfamily (MFS)	MFS	Chr10	414082	415344
CLAFUR5_11772	2.A.1	The Major Facilitator Superfamily (MFS)	MFS	Chr10	439381	440457
CLAFUR5_11800	2.A.1	The Major Facilitator Superfamily (MFS)	MFS	Chr10	671229	671665
CLAFUR5_11801	2.A.1	The Major Facilitator Superfamily (MFS)	MFS	Chr10	671680	672871
CLAFUR5_11815	2.A.1	The Major Facilitator Superfamily (MFS)	MFS	Chr10	770221	771272
CLAFUR5_11816	2.A.1	The Major Facilitator Superfamily (MFS)	MFS	Chr10	771316	771980
CLAFUR5_11822	2.A.1	The Major Facilitator Superfamily (MFS)	MFS	Chr10	782830	784941
CLAFUR5_11926	2.A.1	The Major Facilitator Superfamily (MFS)	MFS	Chr10	1117252	1119223
CLAFUR5_11931	2.A.1	The Major Facilitator Superfamily (MFS)	MFS	Chr10	1131790	1133409
CLAFUR5_11947	2.A.1	The Major Facilitator Superfamily (MFS)	MFS	Chr10	1163669	1163983
CLAFUR5_11948	2.A.1	The Major Facilitator Superfamily (MFS)	MFS	Chr10	1164143	1165475
CLAFUR5_11969	2.A.1	The Major Facilitator Superfamily (MFS)	MFS	Chr10	1288810	1290779
CLAFUR5_12027	2.A.1	The Major Facilitator Superfamily (MFS)	MFS	Chr10	1493385	1494929
CLAFUR5_12050	2.A.1	The Major Facilitator Superfamily (MFS)	MFS	Chr10	1608298	1610219
CLAFUR5_12133	2.A.1	The Major Facilitator Superfamily (MFS)	MFS	Chr10	2005148	2007133
CLAFUR5_12147	2.A.1	The Major Facilitator Superfamily (MFS)	MFS	Chr10	2199144	2200925
CLAFUR5_12148	2.A.1	The Major Facilitator Superfamily (MFS)	MFS	Chr10	2201005	2202575
CLAFUR5_12189	2.A.1	The Major Facilitator Superfamily (MFS)	MFS	Chr10	2991376	2992996
CLAFUR5_12219	2.A.1	The Major Facilitator Superfamily (MFS)	MFS	Chr10	3055327	3056715
CLAFUR5_12226	2.A.1	The Major Facilitator Superfamily (MFS)	MFS	Chr10	3066992	3069089
CLAFUR5_12247	2.A.1	The Major Facilitator Superfamily (MFS)	MFS	Chr10	3116320	3118090
CLAFUR5_12302	2.A.1	The Major Facilitator Superfamily (MFS)	MFS	Chr10	3288774	3290580
CLAFUR5_12336	2.A.1	The Major Facilitator Superfamily (MFS)	MFS	Chr10	3358806	3360486
CLAFUR5_12383	2.A.1	The Major Facilitator Superfamily (MFS)	MFS	Chr10	3466920	3468472
CLAFUR5_12388	2.A.1	The Major Facilitator Superfamily (MFS)	MFS	Chr10	3474509	3476164
CLAFUR5_12409	2.A.1	The Major Facilitator Superfamily (MFS)	MFS	Chr10	3683455	3685059
CLAFUR5_12478	2.A.1	The Major Facilitator Superfamily (MFS)	MFS	Chr10	3912065	3913845
CLAFUR5_12492	2.A.1	The Major Facilitator Superfamily (MFS)	MFS	Chr10	3949531	3951283
CLAFUR5_12546	2.A.1	The Major Facilitator Superfamily (MFS)	MFS	Chr11	126428	128119
CLAFUR5_12625	2.A.1	The Major Facilitator Superfamily (MFS)	MFS	Chr11	307102	308751
CLAFUR5_12664	2.A.1	The Major Facilitator Superfamily (MFS)	MFS	Chr11	493164	496310
CLAFUR5_12700	2.A.1	The Major Facilitator Superfamily (MFS)	MFS	Chr11	568527	570457
CLAFUR5_12784	2.A.1	The Major Facilitator Superfamily (MFS)	MFS	Chr11	777615	779120
CLAFUR5_12923	2.A.1	The Major Facilitator Superfamily (MFS)	MFS	Chr11	1618890	1620490
CLAFUR5_12953	2.A.1	The Major Facilitator Superfamily (MFS)	MFS	Chr11	1886182	1888081
CLAFUR5_12960	2.A.1	The Major Facilitator Superfamily (MFS)	MFS	Chr11	1906477	1908175
CLAFUR5_12961	2.A.1	The Major Facilitator Superfamily (MFS)	MFS	Chr11	1909406	1911194
CLAFUR5_12985	2.A.1	The Major Facilitator Superfamily (MFS)	MFS	Chr11	1975964	1976572
CLAFUR5_13027	2.A.1	The Major Facilitator Superfamily (MFS)	MFS	Chr11	2192054	2192569
CLAFUR5_13029	2.A.1	The Major Facilitator Superfamily (MFS)	MFS	Chr11	2193292	2194335
CLAFUR5_13088	2.A.1	The Major Facilitator Superfamily (MFS)	MFS	Chr11	2370788	2372574
CLAFUR5_13096	2.A.1	The Major Facilitator Superfamily (MFS)	MFS	Chr11	2385772	2387382
CLAFUR5_13137	2.A.1	The Major Facilitator Superfamily (MFS)	MFS	Chr11	2592243	2593925
CLAFUR5_13187	2.A.1	The Major Facilitator Superfamily (MFS)	MFS	Chr11	2712687	2714485
CLAFUR5_13190	2.A.1	The Major Facilitator Superfamily (MFS)	MFS	Chr11	2724269	2726129
CLAFUR5_13232	2.A.1	The Major Facilitator Superfamily (MFS)	MFS	Chr11	2873047	2875200
CLAFUR5_13250	2.A.1	The Major Facilitator Superfamily (MFS)	MFS	Chr11	2911758	2913377
CLAFUR5_13279	2.A.1	The Major Facilitator Superfamily (MFS)	MFS	Chr11	3101778	3103617
CLAFUR5_13287	2.A.1	The Major Facilitator Superfamily (MFS)	MFS	Chr11	3115693	3117188
CLAFUR5_13338	2.A.1	The Major Facilitator Superfamily (MFS)	MFS	Chr11	3249415	3250110
CLAFUR5_13341	2.A.1	The Major Facilitator Superfamily (MFS)	MFS	Chr11	3258665	3260361
CLAFUR5_13420	2.A.1	The Major Facilitator Superfamily (MFS)	MFS	Chr12	149400	150981
CLAFUR5_13442	2.A.1	The Major Facilitator Superfamily (MFS)	MFS	Chr12	382043	384112
CLAFUR5_13457	2.A.1	The Major Facilitator Superfamily (MFS)	MFS	Chr12	441645	443020
CLAFUR5_13487	2.A.1	The Major Facilitator Superfamily (MFS)	MFS	Chr12	614768	615350
CLAFUR5_13521	2.A.1	The Major Facilitator Superfamily (MFS)	MFS	Chr12	714279	715895
CLAFUR5_13547	2.A.1	The Major Facilitator Superfamily (MFS)	MFS	Chr12	767718	769082
CLAFUR5_13584	2.A.1	The Major Facilitator Superfamily (MFS)	MFS	Chr12	953627	954084
CLAFUR5_13590	2.A.1	The Major Facilitator Superfamily (MFS)	MFS	Chr12	968614	971325
CLAFUR5_13610	2.A.1	The Major Facilitator Superfamily (MFS)	MFS	Chr12	1011803	1014142
CLAFUR5_13611	2.A.1	The Major Facilitator Superfamily (MFS)	MFS	Chr12	1014208	1014960
CLAFUR5_13639	2.A.1	The Major Facilitator Superfamily (MFS)	MFS	Chr12	1074536	1075924
CLAFUR5_13657	2.A.1	The Major Facilitator Superfamily (MFS)	MFS	Chr12	1114331	1115811
CLAFUR5_13682	2.A.1	The Major Facilitator Superfamily (MFS)	MFS	Chr12	1171254	1173149
CLAFUR5_13697	2.A.1	The Major Facilitator Superfamily (MFS)	MFS	Chr12	1202562	1204253
CLAFUR5_13789	2.A.1	The Major Facilitator Superfamily (MFS)	MFS	Chr12	1622700	1624208
CLAFUR5_13794	2.A.1	The Major Facilitator Superfamily (MFS)	MFS	Chr12	1635161	1636723
CLAFUR5_13821	2.A.1	The Major Facilitator Superfamily (MFS)	MFS	Chr12	1688843	1690544
CLAFUR5_13835	2.A.1	The Major Facilitator Superfamily (MFS)	MFS	Chr12	1717806	1719460
CLAFUR5_13844	2.A.1	The Major Facilitator Superfamily (MFS)	MFS	Chr12	1742108	1743665
CLAFUR5_13856	2.A.1	The Major Facilitator Superfamily (MFS)	MFS	Chr12	1763843	1765545
CLAFUR5_13916	2.A.1	The Major Facilitator Superfamily (MFS)	MFS	Chr12	2101138	2103231
CLAFUR5_14017	2.A.1	The Major Facilitator Superfamily (MFS)	MFS	Chr12	2463031	2463669
CLAFUR5_14018	2.A.1	The Major Facilitator Superfamily (MFS)	MFS	Chr12	2463709	2464669
CLAFUR5_14040	2.A.1	The Major Facilitator Superfamily (MFS)	MFS	Chr12	2505574	2507142
CLAFUR5_14079	2.A.1	The Major Facilitator Superfamily (MFS)	MFS	Chr13	32741	35575
CLAFUR5_14080	2.A.1	The Major Facilitator Superfamily (MFS)	MFS	Chr13	35873	37347
CLAFUR5_14100	2.A.1	The Major Facilitator Superfamily (MFS)	MFS	Chr13	105303	106332
CLAFUR5_14102	2.A.1	The Major Facilitator Superfamily (MFS)	MFS	Chr13	108801	110684
CLAFUR5_14143	2.A.1	The Major Facilitator Superfamily (MFS)	MFS	Chr13	202930	204333
CLAFUR5_14145	2.A.1	The Major Facilitator Superfamily (MFS)	MFS	Chr13	207120	209055
CLAFUR5_14148	2.A.1	The Major Facilitator Superfamily (MFS)	MFS	Chr13	214010	215335
CLAFUR5_14154	2.A.1	The Major Facilitator Superfamily (MFS)	MFS	Chr13	230238	231874
CLAFUR5_14207	2.A.1	The Major Facilitator Superfamily (MFS)	MFS	Chr13	356729	358378
CLAFUR5_14232	2.A.1	The Major Facilitator Superfamily (MFS)	MFS	Chr13	411899	413845
CLAFUR5_14322	2.A.1	The Major Facilitator Superfamily (MFS)	MFS	Chr13	725390	727179
CLAFUR5_14392	2.A.1	The Major Facilitator Superfamily (MFS)	MFS	Chr13	1007051	1009078
CLAFUR5_14411	2.A.1	The Major Facilitator Superfamily (MFS)	MFS	Chr13	1050068	1051996
CLAFUR5_14412	2.A.1	The Major Facilitator Superfamily (MFS)	MFS	Chr13	1053262	1054693
CLAFUR5_14422	2.A.1	The Major Facilitator Superfamily (MFS)	MFS	Chr13	1067184	1069515
CLAFUR5_14432	2.A.1	The Major Facilitator Superfamily (MFS)	MFS	Chr13	1102404	1104445
CLAFUR5_14445	2.A.1	The Major Facilitator Superfamily (MFS)	MFS	Chr13	1137989	1139290
CLAFUR5_14490	2.A.1	The Major Facilitator Superfamily (MFS)	MFS	Chr13	1309891	1311691
CLAFUR5_14500	2.A.1	The Major Facilitator Superfamily (MFS)	MFS	Chr13	1399125	1399784
CLAFUR5_14501	2.A.1	The Major Facilitator Superfamily (MFS)	MFS	Chr13	1400254	1400769
CLAFUR5_14553	2.A.1	The Major Facilitator Superfamily (MFS)	MFS	Chr13	1712830	1714748
CLAFUR5_14585	2.A.1	The Major Facilitator Superfamily (MFS)	MFS	Chr13	1794884	1796346
CLAFUR5_14592	2.A.1	The Major Facilitator Superfamily (MFS)	MFS	Chr13	1821548	1823347
CLAFUR5_14617	2.A.1	The Major Facilitator Superfamily (MFS)	MFS	Chr13	2039774	2041363
CLAFUR5_04627	2.A.2	The Glycoside-Pentoside-Hexuronide (GPH):Cation Symporter Family	GPH	Chr4	2958477	2960266
CLAFUR5_06698	2.A.2	The Glycoside-Pentoside-Hexuronide (GPH):Cation Symporter Family	GPH	Chr6	272001	274170
CLAFUR5_07168	2.A.2	The Glycoside-Pentoside-Hexuronide (GPH):Cation Symporter Family	GPH	Chr6	2891107	2893023
CLAFUR5_13385	2.A.2	The Glycoside-Pentoside-Hexuronide (GPH):Cation Symporter Family	GPH	Chr12	64444	66077
CLAFUR5_00792	2.A.3	The Amino Acid-Polyamine-Organocation (APC) Family	APC	Chr1	3900088	3901057
CLAFUR5_00793	2.A.3	The Amino Acid-Polyamine-Organocation (APC) Family	APC	Chr1	3901246	3902175
CLAFUR5_00918	2.A.3	The Amino Acid-Polyamine-Organocation (APC) Family	APC	Chr1	4775435	4775911
CLAFUR5_01505	2.A.3	The Amino Acid-Polyamine-Organocation (APC) Family	APC	Chr1	7785770	7787847
CLAFUR5_01606	2.A.3	The Amino Acid-Polyamine-Organocation (APC) Family	APC	Chr1	8240366	8242331
CLAFUR5_02150	2.A.3	The Amino Acid-Polyamine-Organocation (APC) Family	APC	Chr1	10564578	10566456
CLAFUR5_02378	2.A.3	The Amino Acid-Polyamine-Organocation (APC) Family	APC	Chr2	206399	208042
CLAFUR5_02444	2.A.3	The Amino Acid-Polyamine-Organocation (APC) Family	APC	Chr2	345073	346759
CLAFUR5_02452	2.A.3	The Amino Acid-Polyamine-Organocation (APC) Family	APC	Chr2	361334	363163
CLAFUR5_03126	2.A.3	The Amino Acid-Polyamine-Organocation (APC) Family	APC	Chr2	3623085	3624529
CLAFUR5_03127	2.A.3	The Amino Acid-Polyamine-Organocation (APC) Family	APC	Chr2	3624617	3624820
CLAFUR5_03138	2.A.3	The Amino Acid-Polyamine-Organocation (APC) Family	APC	Chr2	3654190	3655861
CLAFUR5_03232	2.A.3	The Amino Acid-Polyamine-Organocation (APC) Family	APC	Chr2	4090886	4092686
CLAFUR5_03467	2.A.3	The Amino Acid-Polyamine-Organocation (APC) Family	APC	Chr2	5579859	5581288
CLAFUR5_03591	2.A.3	The Amino Acid-Polyamine-Organocation (APC) Family	APC	Chr2	5994050	5995088
CLAFUR5_03592	2.A.3	The Amino Acid-Polyamine-Organocation (APC) Family	APC	Chr2	5995140	5995709
CLAFUR5_03735	2.A.3	The Amino Acid-Polyamine-Organocation (APC) Family	APC	Chr2	6550011	6550445
CLAFUR5_04270	2.A.3	The Amino Acid-Polyamine-Organocation (APC) Family	APC	Chr4	1415010	1415924
CLAFUR5_04907	2.A.3	The Amino Acid-Polyamine-Organocation (APC) Family	APC	Chr4	4334862	4336689
CLAFUR5_05854	2.A.3	The Amino Acid-Polyamine-Organocation (APC) Family	APC	Chr5	1804752	1806457
CLAFUR5_05899	2.A.3	The Amino Acid-Polyamine-Organocation (APC) Family	APC	Chr5	2077936	2079732
CLAFUR5_05975	2.A.3	The Amino Acid-Polyamine-Organocation (APC) Family	APC	Chr5	2705794	2708986
CLAFUR5_06032	2.A.3	The Amino Acid-Polyamine-Organocation (APC) Family	APC	Chr5	2970158	2971940
CLAFUR5_06793	2.A.3	The Amino Acid-Polyamine-Organocation (APC) Family	APC	Chr6	993355	995217
CLAFUR5_06848	2.A.3	The Amino Acid-Polyamine-Organocation (APC) Family	APC	Chr6	1463250	1465208
CLAFUR5_06850	2.A.3	The Amino Acid-Polyamine-Organocation (APC) Family	APC	Chr6	1467894	1468869
CLAFUR5_06986	2.A.3	The Amino Acid-Polyamine-Organocation (APC) Family	APC	Chr6	2050858	2052489
CLAFUR5_07324	2.A.3	The Amino Acid-Polyamine-Organocation (APC) Family	APC	Chr6	3565591	3567207
CLAFUR5_07476	2.A.3	The Amino Acid-Polyamine-Organocation (APC) Family	APC	Chr6	4090671	4092548
CLAFUR5_07801	2.A.3	The Amino Acid-Polyamine-Organocation (APC) Family	APC	Chr3	135716	137344
CLAFUR5_07924	2.A.3	The Amino Acid-Polyamine-Organocation (APC) Family	APC	Chr3	588911	590575
CLAFUR5_08093	2.A.3	The Amino Acid-Polyamine-Organocation (APC) Family	APC	Chr3	1772528	1774196
CLAFUR5_08142	2.A.3	The Amino Acid-Polyamine-Organocation (APC) Family	APC	Chr3	2431153	2432609
CLAFUR5_08195	2.A.3	The Amino Acid-Polyamine-Organocation (APC) Family	APC	Chr3	2666192	2667929
CLAFUR5_08235	2.A.3	The Amino Acid-Polyamine-Organocation (APC) Family	APC	Chr3	2886237	2887127
CLAFUR5_08236	2.A.3	The Amino Acid-Polyamine-Organocation (APC) Family	APC	Chr3	2887170	2887965
CLAFUR5_08430	2.A.3	The Amino Acid-Polyamine-Organocation (APC) Family	APC	Chr3	4590015	4591850
CLAFUR5_08581	2.A.3	The Amino Acid-Polyamine-Organocation (APC) Family	APC	Chr3	5301244	5302993
CLAFUR5_08862	2.A.3	The Amino Acid-Polyamine-Organocation (APC) Family	APC	Chr9	226098	227167
CLAFUR5_09008	2.A.3	The Amino Acid-Polyamine-Organocation (APC) Family	APC	Chr9	810583	811830
CLAFUR5_09434	2.A.3	The Amino Acid-Polyamine-Organocation (APC) Family	APC	Chr9	2665500	2667137
CLAFUR5_09616	2.A.3	The Amino Acid-Polyamine-Organocation (APC) Family	APC	Chr9	3400818	3402682
CLAFUR5_09701	2.A.3	The Amino Acid-Polyamine-Organocation (APC) Family	APC	Chr9	3580846	3582801
CLAFUR5_09876	2.A.3	The Amino Acid-Polyamine-Organocation (APC) Family	APC	Chr7	284190	285981
CLAFUR5_10227	2.A.3	The Amino Acid-Polyamine-Organocation (APC) Family	APC	Chr7	2004771	2006861
CLAFUR5_10601	2.A.3	The Amino Acid-Polyamine-Organocation (APC) Family	APC	Chr7	3847547	3849378
CLAFUR5_10779	2.A.3	The Amino Acid-Polyamine-Organocation (APC) Family	APC	Chr8	104358	105197
CLAFUR5_10866	2.A.3	The Amino Acid-Polyamine-Organocation (APC) Family	APC	Chr8	479395	481215
CLAFUR5_11083	2.A.3	The Amino Acid-Polyamine-Organocation (APC) Family	APC	Chr8	1409366	1411035
CLAFUR5_11097	2.A.3	The Amino Acid-Polyamine-Organocation (APC) Family	APC	Chr8	1569113	1570741
CLAFUR5_11489	2.A.3	The Amino Acid-Polyamine-Organocation (APC) Family	APC	Chr8	3374218	3375930
CLAFUR5_13320	2.A.3	The Amino Acid-Polyamine-Organocation (APC) Family	APC	Chr11	3213089	3214688
CLAFUR5_13736	2.A.3	The Amino Acid-Polyamine-Organocation (APC) Family	APC	Chr12	1496478	1498451
CLAFUR5_14103	2.A.3	The Amino Acid-Polyamine-Organocation (APC) Family	APC	Chr13	112868	114526
CLAFUR5_14125	2.A.3	The Amino Acid-Polyamine-Organocation (APC) Family	APC	Chr13	160240	161940
CLAFUR5_14160	2.A.3	The Amino Acid-Polyamine-Organocation (APC) Family	APC	Chr13	240348	242255
CLAFUR5_01137	2.A.4	The Cation Diffusion Facilitator (CDF) Family	CDF	Chr1	5927202	5928968
CLAFUR5_03046	2.A.4	The Cation Diffusion Facilitator (CDF) Family	CDF	Chr2	3451345	3452826
CLAFUR5_03864	2.A.4	The Cation Diffusion Facilitator (CDF) Family	CDF	Chr2	6906715	6908214
CLAFUR5_06646	2.A.4	The Cation Diffusion Facilitator (CDF) Family	CDF	Chr6	155479	157607
CLAFUR5_07938	2.A.4	The Cation Diffusion Facilitator (CDF) Family	CDF	Chr3	753739	755295
CLAFUR5_08850	2.A.4	The Cation Diffusion Facilitator (CDF) Family	CDF	Chr9	187054	190174
CLAFUR5_10224	2.A.4	The Cation Diffusion Facilitator (CDF) Family	CDF	Chr7	1994934	1996451
CLAFUR5_01196	2.A.5	The Zinc (Zn2+)-Iron (Fe2+) Permease (ZIP) Family	ZIP	Chr1	6148354	6149670
CLAFUR5_01327	2.A.5	The Zinc (Zn2+)-Iron (Fe2+) Permease (ZIP) Family	ZIP	Chr1	7158379	7159375
CLAFUR5_01328	2.A.5	The Zinc (Zn2+)-Iron (Fe2+) Permease (ZIP) Family	ZIP	Chr1	7160702	7162471
CLAFUR5_02032	2.A.5	The Zinc (Zn2+)-Iron (Fe2+) Permease (ZIP) Family	ZIP	Chr1	10281980	10283268
CLAFUR5_04129	2.A.5	The Zinc (Zn2+)-Iron (Fe2+) Permease (ZIP) Family	ZIP	Chr4	1070472	1071781
CLAFUR5_05676	2.A.5	The Zinc (Zn2+)-Iron (Fe2+) Permease (ZIP) Family	ZIP	Chr5	1147962	1149256
CLAFUR5_05802	2.A.5	The Zinc (Zn2+)-Iron (Fe2+) Permease (ZIP) Family	ZIP	Chr5	1563168	1564577
CLAFUR5_06027	2.A.5	The Zinc (Zn2+)-Iron (Fe2+) Permease (ZIP) Family	ZIP	Chr5	2958704	2960437
CLAFUR5_08604	2.A.5	The Zinc (Zn2+)-Iron (Fe2+) Permease (ZIP) Family	ZIP	Chr3	5449758	5451243
CLAFUR5_00446	2.A.6	The Resistance-Nodulation-Cell Division (RND) Superfamily	RND	Chr1	1870524	1874416
CLAFUR5_00842	2.A.6	The Resistance-Nodulation-Cell Division (RND) Superfamily	RND	Chr1	4056990	4060562
CLAFUR5_04207	2.A.6	The Resistance-Nodulation-Cell Division (RND) Superfamily	RND	Chr4	1272820	1276358
CLAFUR5_07861	2.A.6	The Resistance-Nodulation-Cell Division (RND) Superfamily	RND	Chr3	339904	340513
CLAFUR5_00467	2.A.7	The Drug/Metabolite Transporter (DMT) Superfamily	DMT	Chr1	1937631	1938812
CLAFUR5_00531	2.A.7	The Drug/Metabolite Transporter (DMT) Superfamily	DMT	Chr1	2501631	2503075
CLAFUR5_00770	2.A.7	The Drug/Metabolite Transporter (DMT) Superfamily	DMT	Chr1	3697032	3698463
CLAFUR5_01210	2.A.7	The Drug/Metabolite Transporter (DMT) Superfamily	DMT	Chr1	6303761	6305407
CLAFUR5_01424	2.A.7	The Drug/Metabolite Transporter (DMT) Superfamily	DMT	Chr1	7594699	7596321
CLAFUR5_03394	2.A.7	The Drug/Metabolite Transporter (DMT) Superfamily	DMT	Chr2	5198778	5200227
CLAFUR5_03703	2.A.7	The Drug/Metabolite Transporter (DMT) Superfamily	DMT	Chr2	6491869	6493622
CLAFUR5_04886	2.A.7	The Drug/Metabolite Transporter (DMT) Superfamily	DMT	Chr4	4278424	4279209
CLAFUR5_05500	2.A.7	The Drug/Metabolite Transporter (DMT) Superfamily	DMT	Chr5	549096	550561
CLAFUR5_05838	2.A.7	The Drug/Metabolite Transporter (DMT) Superfamily	DMT	Chr5	1762995	1764341
CLAFUR5_06210	2.A.7	The Drug/Metabolite Transporter (DMT) Superfamily	DMT	Chr5	3705808	3707091
CLAFUR5_06639	2.A.7	The Drug/Metabolite Transporter (DMT) Superfamily	DMT	Chr6	41694	42954
CLAFUR5_07021	2.A.7	The Drug/Metabolite Transporter (DMT) Superfamily	DMT	Chr6	2130360	2132600
CLAFUR5_08510	2.A.7	The Drug/Metabolite Transporter (DMT) Superfamily	DMT	Chr3	5055798	5057055
CLAFUR5_08811	2.A.7	The Drug/Metabolite Transporter (DMT) Superfamily	DMT	Chr9	83991	86213
CLAFUR5_09185	2.A.7	The Drug/Metabolite Transporter (DMT) Superfamily	DMT	Chr9	1651640	1652892
CLAFUR5_09382	2.A.7	The Drug/Metabolite Transporter (DMT) Superfamily	DMT	Chr9	2540165	2541489
CLAFUR5_09390	2.A.7	The Drug/Metabolite Transporter (DMT) Superfamily	DMT	Chr9	2575749	2577413
CLAFUR5_10586	2.A.7	The Drug/Metabolite Transporter (DMT) Superfamily	DMT	Chr7	3816884	3818277
CLAFUR5_11146	2.A.7	The Drug/Metabolite Transporter (DMT) Superfamily	DMT	Chr8	1773683	1774344
CLAFUR5_11430	2.A.7	The Drug/Metabolite Transporter (DMT) Superfamily	DMT	Chr8	3183459	3184652
CLAFUR5_11876	2.A.7	The Drug/Metabolite Transporter (DMT) Superfamily	DMT	Chr10	925718	926285
CLAFUR5_11964	2.A.7	The Drug/Metabolite Transporter (DMT) Superfamily	DMT	Chr10	1275554	1276697
CLAFUR5_13520	2.A.7	The Drug/Metabolite Transporter (DMT) Superfamily	DMT	Chr12	711414	712810
CLAFUR5_13853	2.A.7	The Drug/Metabolite Transporter (DMT) Superfamily	DMT	Chr12	1759043	1760544
CLAFUR5_07532	2.A.9	The Membrane Protein Insertase (YidC/Alb3/Oxa1) Family	YidC/Alb3/Oxa1	Chr6	4278122	4279678
CLAFUR5_06173	2.A.16	The Telurite-resistance/Dicarboxylate Transporter (TDT) Family	TDT	Chr5	3526661	3527953
CLAFUR5_07543	2.A.16	The Telurite-resistance/Dicarboxylate Transporter (TDT) Family	TDT	Chr6	4302732	4306714
CLAFUR5_08940	2.A.16	The Telurite-resistance/Dicarboxylate Transporter (TDT) Family	TDT	Chr9	611216	613939
CLAFUR5_09636	2.A.16	The Telurite-resistance/Dicarboxylate Transporter (TDT) Family	TDT	Chr9	3450280	3451524
CLAFUR5_10388	2.A.16	The Telurite-resistance/Dicarboxylate Transporter (TDT) Family	TDT	Chr7	2900067	2901872
CLAFUR5_13188	2.A.16	The Telurite-resistance/Dicarboxylate Transporter (TDT) Family	TDT	Chr11	2715320	2720221
CLAFUR5_13997	2.A.16	The Telurite-resistance/Dicarboxylate Transporter (TDT) Family	TDT	Chr12	2407867	2409370
CLAFUR5_14482	2.A.16	The Telurite-resistance/Dicarboxylate Transporter (TDT) Family	TDT	Chr13	1294782	1296222
CLAFUR5_00219	2.A.17	The Proton-dependent Oligopeptide Transporter (POT/PTR) Family	POT/PTR	Chr1	817839	818129
CLAFUR5_08793	2.A.17	The Proton-dependent Oligopeptide Transporter (POT/PTR) Family	POT/PTR	Chr9	32632	34545
CLAFUR5_08983	2.A.17	The Proton-dependent Oligopeptide Transporter (POT/PTR) Family	POT/PTR	Chr9	721454	723549
CLAFUR5_08988	2.A.17	The Proton-dependent Oligopeptide Transporter (POT/PTR) Family	POT/PTR	Chr9	763348	765384
CLAFUR5_10173	2.A.17	The Proton-dependent Oligopeptide Transporter (POT/PTR) Family	POT/PTR	Chr7	1566853	1568787
CLAFUR5_10505	2.A.17	The Proton-dependent Oligopeptide Transporter (POT/PTR) Family	POT/PTR	Chr7	3477607	3479487
CLAFUR5_12144	2.A.17	The Proton-dependent Oligopeptide Transporter (POT/PTR) Family	POT/PTR	Chr10	2189803	2191823
CLAFUR5_00025	2.A.18	The Amino Acid/Auxin Permease (AAAP) Family	AAAP	Chr1	140163	142041
CLAFUR5_01241	2.A.18	The Amino Acid/Auxin Permease (AAAP) Family	AAAP	Chr1	6453390	6455171
CLAFUR5_01677	2.A.18	The Amino Acid/Auxin Permease (AAAP) Family	AAAP	Chr1	8408984	8410438
CLAFUR5_01679	2.A.18	The Amino Acid/Auxin Permease (AAAP) Family	AAAP	Chr1	8413203	8414934
CLAFUR5_05083	2.A.18	The Amino Acid/Auxin Permease (AAAP) Family	AAAP	Chr4	4984694	4987120
CLAFUR5_05192	2.A.18	The Amino Acid/Auxin Permease (AAAP) Family	AAAP	Chr4	5360657	5362165
CLAFUR5_05438	2.A.18	The Amino Acid/Auxin Permease (AAAP) Family	AAAP	Chr5	199894	201517
CLAFUR5_05710	2.A.18	The Amino Acid/Auxin Permease (AAAP) Family	AAAP	Chr5	1228364	1229441
CLAFUR5_06332	2.A.18	The Amino Acid/Auxin Permease (AAAP) Family	AAAP	Chr5	4512213	4513988
CLAFUR5_07464	2.A.18	The Amino Acid/Auxin Permease (AAAP) Family	AAAP	Chr6	4059510	4061540
CLAFUR5_08635	2.A.18	The Amino Acid/Auxin Permease (AAAP) Family	AAAP	Chr3	5529023	5530723
CLAFUR5_09877	2.A.18	The Amino Acid/Auxin Permease (AAAP) Family	AAAP	Chr7	286344	287910
CLAFUR5_11782	2.A.18	The Amino Acid/Auxin Permease (AAAP) Family	AAAP	Chr10	464072	465639
CLAFUR5_13297	2.A.18	The Amino Acid/Auxin Permease (AAAP) Family	AAAP	Chr11	3148601	3149922
CLAFUR5_13403	2.A.18	The Amino Acid/Auxin Permease (AAAP) Family	AAAP	Chr12	108512	110228
CLAFUR5_13598	2.A.18	The Amino Acid/Auxin Permease (AAAP) Family	AAAP	Chr12	990445	992297
CLAFUR5_14254	2.A.18	The Amino Acid/Auxin Permease (AAAP) Family	AAAP	Chr13	580421	582166
CLAFUR5_06008	2.A.19	The Ca2+:Cation Antiporter (CaCA) Family	CaCA	Chr5	2914753	2916135
CLAFUR5_06016	2.A.19	The Ca2+:Cation Antiporter (CaCA) Family	CaCA	Chr5	2935172	2936694
CLAFUR5_08251	2.A.19	The Ca2+:Cation Antiporter (CaCA) Family	CaCA	Chr3	3081813	3085158
CLAFUR5_09908	2.A.19	The Ca2+:Cation Antiporter (CaCA) Family	CaCA	Chr7	342861	344317
CLAFUR5_10188	2.A.19	The Ca2+:Cation Antiporter (CaCA) Family	CaCA	Chr7	1811015	1814766
CLAFUR5_10201	2.A.19	The Ca2+:Cation Antiporter (CaCA) Family	CaCA	Chr7	1940063	1942831
CLAFUR5_11186	2.A.19	The Ca2+:Cation Antiporter (CaCA) Family	CaCA	Chr8	1995942	1997838
CLAFUR5_12333	2.A.19	The Ca2+:Cation Antiporter (CaCA) Family	CaCA	Chr10	3351139	3354420
CLAFUR5_05176	2.A.20	The Inorganic Phosphate Transporter (PiT) Family	PiT	Chr4	5322725	5324574
CLAFUR5_08733	2.A.20	The Inorganic Phosphate Transporter (PiT) Family	PiT	Chr3	5976214	5978073
CLAFUR5_09232	2.A.20	The Inorganic Phosphate Transporter (PiT) Family	PiT	Chr9	1889912	1891783
CLAFUR5_05969	2.A.21	The Solute:Sodium Symporter (SSS) Family	SSS	Chr5	2689529	2692250
CLAFUR5_11445	2.A.21	The Solute:Sodium Symporter (SSS) Family	SSS	Chr8	3206616	3207993
CLAFUR5_11446	2.A.21	The Solute:Sodium Symporter (SSS) Family	SSS	Chr8	3208067	3208892
CLAFUR5_11467	2.A.21	The Solute:Sodium Symporter (SSS) Family	SSS	Chr8	3265592	3267897
CLAFUR5_11954	2.A.21	The Solute:Sodium Symporter (SSS) Family	SSS	Chr10	1179291	1181562
CLAFUR5_13282	2.A.21	The Solute:Sodium Symporter (SSS) Family	SSS	Chr11	3107290	3108527
CLAFUR5_00189	2.A.22	The Neurotransmitter:Sodium Symporter (NSS) Family	NSS	Chr1	601941	604006
CLAFUR5_10822	2.A.22	The Neurotransmitter:Sodium Symporter (NSS) Family	NSS	Chr8	373950	376131
CLAFUR5_00473	2.A.25	The Alanine or Glycine:Cation Symporter (AGCS) Family	AGCS	Chr1	2005818	2009615
CLAFUR5_02404	2.A.25	The Alanine or Glycine:Cation Symporter (AGCS) Family	AGCS	Chr2	262491	264233
CLAFUR5_03772	2.A.28	The Bile Acid:Na+ Symporter (BASS) Family	BASS	Chr2	6626130	6627395
CLAFUR5_11088	2.A.28	The Bile Acid:Na+ Symporter (BASS) Family	BASS	Chr8	1541962	1542690
CLAFUR5_00079	2.A.29	The Mitochondrial Carrier (MC) Family	MC	Chr1	274660	275733
CLAFUR5_00180	2.A.29	The Mitochondrial Carrier (MC) Family	MC	Chr1	588371	589351
CLAFUR5_00435	2.A.29	The Mitochondrial Carrier (MC) Family	MC	Chr1	1818319	1819323
CLAFUR5_00983	2.A.29	The Mitochondrial Carrier (MC) Family	MC	Chr1	5100565	5102090
CLAFUR5_01036	2.A.29	The Mitochondrial Carrier (MC) Family	MC	Chr1	5307047	5308157
CLAFUR5_01171	2.A.29	The Mitochondrial Carrier (MC) Family	MC	Chr1	6079608	6080704
CLAFUR5_01302	2.A.29	The Mitochondrial Carrier (MC) Family	MC	Chr1	6998828	6999949
CLAFUR5_01515	2.A.29	The Mitochondrial Carrier (MC) Family	MC	Chr1	7816852	7817813
CLAFUR5_01629	2.A.29	The Mitochondrial Carrier (MC) Family	MC	Chr1	8304957	8305830
CLAFUR5_02143	2.A.29	The Mitochondrial Carrier (MC) Family	MC	Chr1	10555150	10557413
CLAFUR5_02701	2.A.29	The Mitochondrial Carrier (MC) Family	MC	Chr2	1523621	1524952
CLAFUR5_02852	2.A.29	The Mitochondrial Carrier (MC) Family	MC	Chr2	2093665	2094783
CLAFUR5_03289	2.A.29	The Mitochondrial Carrier (MC) Family	MC	Chr2	4555672	4556658
CLAFUR5_03357	2.A.29	The Mitochondrial Carrier (MC) Family	MC	Chr2	4890736	4891755
CLAFUR5_03438	2.A.29	The Mitochondrial Carrier (MC) Family	MC	Chr2	5520097	5521147
CLAFUR5_03588	2.A.29	The Mitochondrial Carrier (MC) Family	MC	Chr2	5985477	5986661
CLAFUR5_05424	2.A.29	The Mitochondrial Carrier (MC) Family	MC	Chr5	156797	158149
CLAFUR5_05737	2.A.29	The Mitochondrial Carrier (MC) Family	MC	Chr5	1291472	1292411
CLAFUR5_06104	2.A.29	The Mitochondrial Carrier (MC) Family	MC	Chr5	3384793	3385814
CLAFUR5_06304	2.A.29	The Mitochondrial Carrier (MC) Family	MC	Chr5	4442082	4443017
CLAFUR5_06905	2.A.29	The Mitochondrial Carrier (MC) Family	MC	Chr6	1842802	1843827
CLAFUR5_07870	2.A.29	The Mitochondrial Carrier (MC) Family	MC	Chr3	363527	364830
CLAFUR5_09353	2.A.29	The Mitochondrial Carrier (MC) Family	MC	Chr9	2375081	2376286
CLAFUR5_09663	2.A.29	The Mitochondrial Carrier (MC) Family	MC	Chr9	3506491	3507615
CLAFUR5_09706	2.A.29	The Mitochondrial Carrier (MC) Family	MC	Chr9	3594296	3595479
CLAFUR5_10828	2.A.29	The Mitochondrial Carrier (MC) Family	MC	Chr8	390072	390977
CLAFUR5_11031	2.A.29	The Mitochondrial Carrier (MC) Family	MC	Chr8	1246251	1247253
CLAFUR5_11452	2.A.29	The Mitochondrial Carrier (MC) Family	MC	Chr8	3219445	3220662
CLAFUR5_11545	2.A.29	The Mitochondrial Carrier (MC) Family	MC	Chr8	3661931	3664005
CLAFUR5_12550	2.A.29	The Mitochondrial Carrier (MC) Family	MC	Chr11	138358	139661
CLAFUR5_12712	2.A.29	The Mitochondrial Carrier (MC) Family	MC	Chr11	596709	597808
CLAFUR5_12845	2.A.29	The Mitochondrial Carrier (MC) Family	MC	Chr11	1188818	1190088
CLAFUR5_13057	2.A.29	The Mitochondrial Carrier (MC) Family	MC	Chr11	2294739	2295674
CLAFUR5_13194	2.A.29	The Mitochondrial Carrier (MC) Family	MC	Chr11	2743660	2744792
CLAFUR5_13425	2.A.29	The Mitochondrial Carrier (MC) Family	MC	Chr12	158608	159787
CLAFUR5_13686	2.A.29	The Mitochondrial Carrier (MC) Family	MC	Chr12	1179712	1180926
CLAFUR5_14222	2.A.29	The Mitochondrial Carrier (MC) Family	MC	Chr13	383838	384965
CLAFUR5_00108	2.A.31	The Anion Exchanger (AE) Family	AE	Chr1	333286	335231
CLAFUR5_05850	2.A.31	The Anion Exchanger (AE) Family	AE	Chr5	1783451	1785223
CLAFUR5_03207	2.A.36	The Monovalent Cation:Proton Antiporter-1 (CPA1) Family	CPA1	Chr2	4033451	4036681
CLAFUR5_03544	2.A.36	The Monovalent Cation:Proton Antiporter-1 (CPA1) Family	CPA1	Chr2	5790130	5792099
CLAFUR5_04353	2.A.36	The Monovalent Cation:Proton Antiporter-1 (CPA1) Family	CPA1	Chr4	1608571	1610185
CLAFUR5_06697	2.A.36	The Monovalent Cation:Proton Antiporter-1 (CPA1) Family	CPA1	Chr6	268980	271116
CLAFUR5_01582	2.A.37	The Monovalent Cation:Proton Antiporter-2 (CPA2) Family	CPA2	Chr1	8142593	8145379
CLAFUR5_03668	2.A.37	The Monovalent Cation:Proton Antiporter-2 (CPA2) Family	CPA2	Chr2	6406063	6407547
CLAFUR5_01353	2.A.38	The K+ Transporter (Trk) Family	Trk	Chr1	7318580	7320622
CLAFUR5_02763	2.A.38	The K+ Transporter (Trk) Family	Trk	Chr2	1672027	1672881
CLAFUR5_04630	2.A.38	The K+ Transporter (Trk) Family	Trk	Chr4	2966460	2968688
CLAFUR5_07490	2.A.38	The K+ Transporter (Trk) Family	Trk	Chr6	4188060	4190972
CLAFUR5_01172	2.A.39	The Nucleobase:Cation Symporter-1 (NCS1) Family	NCS1	Chr1	6082625	6084216
CLAFUR5_03374	2.A.39	The Nucleobase:Cation Symporter-1 (NCS1) Family	NCS1	Chr2	4990642	4992444
CLAFUR5_03914	2.A.39	The Nucleobase:Cation Symporter-1 (NCS1) Family	NCS1	Chr4	240140	241108
CLAFUR5_03915	2.A.39	The Nucleobase:Cation Symporter-1 (NCS1) Family	NCS1	Chr4	244491	245135
CLAFUR5_04237	2.A.39	The Nucleobase:Cation Symporter-1 (NCS1) Family	NCS1	Chr4	1346727	1348568
CLAFUR5_04256	2.A.39	The Nucleobase:Cation Symporter-1 (NCS1) Family	NCS1	Chr4	1391869	1393691
CLAFUR5_04300	2.A.39	The Nucleobase:Cation Symporter-1 (NCS1) Family	NCS1	Chr4	1491404	1493047
CLAFUR5_04956	2.A.39	The Nucleobase:Cation Symporter-1 (NCS1) Family	NCS1	Chr4	4573063	4574775
CLAFUR5_06654	2.A.39	The Nucleobase:Cation Symporter-1 (NCS1) Family	NCS1	Chr6	169881	171607
CLAFUR5_07074	2.A.39	The Nucleobase:Cation Symporter-1 (NCS1) Family	NCS1	Chr6	2593669	2594160
CLAFUR5_07551	2.A.39	The Nucleobase:Cation Symporter-1 (NCS1) Family	NCS1	Chr6	4323341	4324992
CLAFUR5_11587	2.A.39	The Nucleobase:Cation Symporter-1 (NCS1) Family	NCS1	Chr8	3877527	3878752
CLAFUR5_14498	2.A.39	The Nucleobase:Cation Symporter-1 (NCS1) Family	NCS1	Chr13	1395365	1396363
CLAFUR5_01776	2.A.40	The Nucleobase/Ascorbate Transporter (NAT) or Nucleobase:Cation Symporter-2 (NCS2) Family	NAT/NCS2	Chr1	8941637	8943437
CLAFUR5_14263	2.A.40	The Nucleobase/Ascorbate Transporter (NAT) or Nucleobase:Cation Symporter-2 (NCS2) Family	NAT/NCS2	Chr13	592587	594441
CLAFUR5_08889	2.A.41	The Concentrative Nucleoside Transporter (CNT) Family	CNT	Chr9	389789	391748
CLAFUR5_00421	2.A.43	The Lysosomal Cystine Transporter (LCT) Family	LCT	Chr1	1720112	1721167
CLAFUR5_02320	2.A.43	The Lysosomal Cystine Transporter (LCT) Family	LCT	Chr1	11338356	11339296
CLAFUR5_03091	2.A.43	The Lysosomal Cystine Transporter (LCT) Family	LCT	Chr2	3542022	3543347
CLAFUR5_05262	2.A.43	The Lysosomal Cystine Transporter (LCT) Family	LCT	Chr4	5786668	5787654
CLAFUR5_07034	2.A.43	The Lysosomal Cystine Transporter (LCT) Family	LCT	Chr6	2162631	2163776
CLAFUR5_07204	2.A.43	The Lysosomal Cystine Transporter (LCT) Family	LCT	Chr6	3116061	3117006
CLAFUR5_10807	2.A.43	The Lysosomal Cystine Transporter (LCT) Family	LCT	Chr8	350649	351576
CLAFUR5_05413	2.A.49	The Chloride Carrier/Channel (ClC) Family	ClC	Chr5	119496	128058
CLAFUR5_05722	2.A.49	The Chloride Carrier/Channel (ClC) Family	ClC	Chr5	1255685	1258369
CLAFUR5_10941	2.A.49	The Chloride Carrier/Channel (ClC) Family	ClC	Chr8	963755	967178
CLAFUR5_01809	2.A.50	The Glycerol Uptake (GUP) or Membrane-bound Acyl Transferase (MBOAT) Family	MBOAT	Chr1	9014999	9018081
CLAFUR5_06359	2.A.50	The Glycerol Uptake (GUP) or Membrane-bound Acyl Transferase (MBOAT) Family	MBOAT	Chr5	4562126	4563715
CLAFUR5_07121	2.A.50	The Glycerol Uptake (GUP) or Membrane-bound Acyl Transferase (MBOAT) Family	MBOAT	Chr6	2766153	2769178
CLAFUR5_08804	2.A.50	The Glycerol Uptake (GUP) or Membrane-bound Acyl Transferase (MBOAT) Family	MBOAT	Chr9	70207	72312
CLAFUR5_12875	2.A.50	The Glycerol Uptake (GUP) or Membrane-bound Acyl Transferase (MBOAT) Family	MBOAT	Chr11	1257382	1259254
CLAFUR5_10523	2.A.51	The Chromate Ion Transporter (CHR) Family	CHR	Chr7	3514704	3516197
CLAFUR5_05569	2.A.52	The Ni2+-Co2+ Transporter (NiCoT) Family	NiCoT	Chr5	788290	789582
CLAFUR5_01220	2.A.53	The Sulfate Permease (SulP) Family	SulP	Chr1	6326904	6330198
CLAFUR5_02912	2.A.53	The Sulfate Permease (SulP) Family	SulP	Chr2	2271289	2275470
CLAFUR5_05649	2.A.53	The Sulfate Permease (SulP) Family	SulP	Chr5	1083599	1084408
CLAFUR5_06213	2.A.53	The Sulfate Permease (SulP) Family	SulP	Chr5	3711018	3711915
CLAFUR5_07977	2.A.53	The Sulfate Permease (SulP) Family	SulP	Chr3	851863	854413
CLAFUR5_12101	2.A.53	The Sulfate Permease (SulP) Family	SulP	Chr10	1920101	1921632
CLAFUR5_13140	2.A.53	The Sulfate Permease (SulP) Family	SulP	Chr11	2597285	2599490
CLAFUR5_03461	2.A.54	The Sideroflexin (SFXN) Family (formerly the Mitochondrial Tricarboxylate Carrier (MTC) Family	SFXN	Chr2	5567379	5568564
CLAFUR5_05829	2.A.55	The Metal Ion (Mn2+-iron) Transporter (Nramp) Family	Nramp	Chr5	1746861	1748685
CLAFUR5_00037	2.A.57	The Equilibrative Nucleoside Transporter (ENT) Family	ENT	Chr1	162192	168155
CLAFUR5_00147	2.A.57	The Equilibrative Nucleoside Transporter (ENT) Family	ENT	Chr1	418640	420243
CLAFUR5_00440	2.A.57	The Equilibrative Nucleoside Transporter (ENT) Family	ENT	Chr1	1856602	1858005
CLAFUR5_00658	2.A.57	The Equilibrative Nucleoside Transporter (ENT) Family	ENT	Chr1	3195294	3197063
CLAFUR5_00940	2.A.57	The Equilibrative Nucleoside Transporter (ENT) Family	ENT	Chr1	4856357	4857913
CLAFUR5_01514	2.A.57	The Equilibrative Nucleoside Transporter (ENT) Family	ENT	Chr1	7813414	7815258
CLAFUR5_01525	2.A.57	The Equilibrative Nucleoside Transporter (ENT) Family	ENT	Chr1	7838158	7841552
CLAFUR5_01627	2.A.57	The Equilibrative Nucleoside Transporter (ENT) Family	ENT	Chr1	8300876	8302543
CLAFUR5_01868	2.A.57	The Equilibrative Nucleoside Transporter (ENT) Family	ENT	Chr1	9309855	9311591
CLAFUR5_01885	2.A.57	The Equilibrative Nucleoside Transporter (ENT) Family	ENT	Chr1	9341741	9343744
CLAFUR5_01938	2.A.57	The Equilibrative Nucleoside Transporter (ENT) Family	ENT	Chr1	9486098	9487772
CLAFUR5_02298	2.A.57	The Equilibrative Nucleoside Transporter (ENT) Family	ENT	Chr1	11284736	11286325
CLAFUR5_02386	2.A.57	The Equilibrative Nucleoside Transporter (ENT) Family	ENT	Chr2	230240	231965
CLAFUR5_02407	2.A.57	The Equilibrative Nucleoside Transporter (ENT) Family	ENT	Chr2	267889	269388
CLAFUR5_03145	2.A.57	The Equilibrative Nucleoside Transporter (ENT) Family	ENT	Chr2	3670198	3671772
CLAFUR5_03167	2.A.57	The Equilibrative Nucleoside Transporter (ENT) Family	ENT	Chr2	3885643	3887492
CLAFUR5_03557	2.A.57	The Equilibrative Nucleoside Transporter (ENT) Family	ENT	Chr2	5817554	5819410
CLAFUR5_03832	2.A.57	The Equilibrative Nucleoside Transporter (ENT) Family	ENT	Chr2	6770235	6771990
CLAFUR5_03921	2.A.57	The Equilibrative Nucleoside Transporter (ENT) Family	ENT	Chr4	264289	265999
CLAFUR5_04660	2.A.57	The Equilibrative Nucleoside Transporter (ENT) Family	ENT	Chr4	3193563	3195339
CLAFUR5_04688	2.A.57	The Equilibrative Nucleoside Transporter (ENT) Family	ENT	Chr4	3307544	3308505
CLAFUR5_05075	2.A.57	The Equilibrative Nucleoside Transporter (ENT) Family	ENT	Chr4	4824616	4826239
CLAFUR5_05573	2.A.57	The Equilibrative Nucleoside Transporter (ENT) Family	ENT	Chr5	801974	803868
CLAFUR5_05599	2.A.57	The Equilibrative Nucleoside Transporter (ENT) Family	ENT	Chr5	962644	964457
CLAFUR5_05699	2.A.57	The Equilibrative Nucleoside Transporter (ENT) Family	ENT	Chr5	1196849	1198431
CLAFUR5_05724	2.A.57	The Equilibrative Nucleoside Transporter (ENT) Family	ENT	Chr5	1260828	1262519
CLAFUR5_05751	2.A.57	The Equilibrative Nucleoside Transporter (ENT) Family	ENT	Chr5	1337428	1338796
CLAFUR5_06083	2.A.57	The Equilibrative Nucleoside Transporter (ENT) Family	ENT	Chr5	3339056	3340751
CLAFUR5_06230	2.A.57	The Equilibrative Nucleoside Transporter (ENT) Family	ENT	Chr5	3748874	3750475
CLAFUR5_06387	2.A.57	The Equilibrative Nucleoside Transporter (ENT) Family	ENT	Chr5	4632200	4633807
CLAFUR5_06471	2.A.57	The Equilibrative Nucleoside Transporter (ENT) Family	ENT	Chr5	4959466	4960836
CLAFUR5_06840	2.A.57	The Equilibrative Nucleoside Transporter (ENT) Family	ENT	Chr6	1273950	1275496
CLAFUR5_07071	2.A.57	The Equilibrative Nucleoside Transporter (ENT) Family	ENT	Chr6	2523584	2524972
CLAFUR5_07151	2.A.57	The Equilibrative Nucleoside Transporter (ENT) Family	ENT	Chr6	2846351	2847995
CLAFUR5_07322	2.A.57	The Equilibrative Nucleoside Transporter (ENT) Family	ENT	Chr6	3560292	3561985
CLAFUR5_07459	2.A.57	The Equilibrative Nucleoside Transporter (ENT) Family	ENT	Chr6	4048679	4049999
CLAFUR5_07583	2.A.57	The Equilibrative Nucleoside Transporter (ENT) Family	ENT	Chr6	4488826	4490516
CLAFUR5_07782	2.A.57	The Equilibrative Nucleoside Transporter (ENT) Family	ENT	Chr3	100919	101763
CLAFUR5_07910	2.A.57	The Equilibrative Nucleoside Transporter (ENT) Family	ENT	Chr3	484449	486072
CLAFUR5_08031	2.A.57	The Equilibrative Nucleoside Transporter (ENT) Family	ENT	Chr3	1337059	1338647
CLAFUR5_08246	2.A.57	The Equilibrative Nucleoside Transporter (ENT) Family	ENT	Chr3	3070542	3071882
CLAFUR5_08613	2.A.57	The Equilibrative Nucleoside Transporter (ENT) Family	ENT	Chr3	5469247	5470469
CLAFUR5_09316	2.A.57	The Equilibrative Nucleoside Transporter (ENT) Family	ENT	Chr9	2270499	2272106
CLAFUR5_09513	2.A.57	The Equilibrative Nucleoside Transporter (ENT) Family	ENT	Chr9	3122581	3124272
CLAFUR5_09550	2.A.57	The Equilibrative Nucleoside Transporter (ENT) Family	ENT	Chr9	3252107	3254095
CLAFUR5_09560	2.A.57	The Equilibrative Nucleoside Transporter (ENT) Family	ENT	Chr9	3284248	3285926
CLAFUR5_10307	2.A.57	The Equilibrative Nucleoside Transporter (ENT) Family	ENT	Chr7	2507022	2508613
CLAFUR5_10551	2.A.57	The Equilibrative Nucleoside Transporter (ENT) Family	ENT	Chr7	3678367	3680195
CLAFUR5_10773	2.A.57	The Equilibrative Nucleoside Transporter (ENT) Family	ENT	Chr8	87050	88573
CLAFUR5_10785	2.A.57	The Equilibrative Nucleoside Transporter (ENT) Family	ENT	Chr8	146569	148191
CLAFUR5_10970	2.A.57	The Equilibrative Nucleoside Transporter (ENT) Family	ENT	Chr8	1120549	1122141
CLAFUR5_11115	2.A.57	The Equilibrative Nucleoside Transporter (ENT) Family	ENT	Chr8	1603035	1604703
CLAFUR5_11600	2.A.57	The Equilibrative Nucleoside Transporter (ENT) Family	ENT	Chr8	3943681	3944435
CLAFUR5_11704	2.A.57	The Equilibrative Nucleoside Transporter (ENT) Family	ENT	Chr10	77792	79354
CLAFUR5_11806	2.A.57	The Equilibrative Nucleoside Transporter (ENT) Family	ENT	Chr10	739850	743264
CLAFUR5_12262	2.A.57	The Equilibrative Nucleoside Transporter (ENT) Family	ENT	Chr10	3194031	3194943
CLAFUR5_12542	2.A.57	The Equilibrative Nucleoside Transporter (ENT) Family	ENT	Chr11	119913	121624
CLAFUR5_12641	2.A.57	The Equilibrative Nucleoside Transporter (ENT) Family	ENT	Chr11	341941	343660
CLAFUR5_12747	2.A.57	The Equilibrative Nucleoside Transporter (ENT) Family	ENT	Chr11	667493	667886
CLAFUR5_12791	2.A.57	The Equilibrative Nucleoside Transporter (ENT) Family	ENT	Chr11	799414	801725
CLAFUR5_12967	2.A.57	The Equilibrative Nucleoside Transporter (ENT) Family	ENT	Chr11	1923870	1925143
CLAFUR5_13182	2.A.57	The Equilibrative Nucleoside Transporter (ENT) Family	ENT	Chr11	2699992	2701170
CLAFUR5_13184	2.A.57	The Equilibrative Nucleoside Transporter (ENT) Family	ENT	Chr11	2702083	2703606
CLAFUR5_13277	2.A.57	The Equilibrative Nucleoside Transporter (ENT) Family	ENT	Chr11	2998967	3000781
CLAFUR5_13303	2.A.57	The Equilibrative Nucleoside Transporter (ENT) Family	ENT	Chr11	3183699	3185374
CLAFUR5_13998	2.A.57	The Equilibrative Nucleoside Transporter (ENT) Family	ENT	Chr12	2410535	2412112
CLAFUR5_14118	2.A.57	The Equilibrative Nucleoside Transporter (ENT) Family	ENT	Chr13	146375	147925
CLAFUR5_14163	2.A.57	The Equilibrative Nucleoside Transporter (ENT) Family	ENT	Chr13	248788	250205
CLAFUR5_14186	2.A.57	The Equilibrative Nucleoside Transporter (ENT) Family	ENT	Chr13	304694	305652
CLAFUR5_14276	2.A.57	The Equilibrative Nucleoside Transporter (ENT) Family	ENT	Chr13	622298	630514
CLAFUR5_14302	2.A.57	The Equilibrative Nucleoside Transporter (ENT) Family	ENT	Chr13	680523	682224
CLAFUR5_14448	2.A.57	The Equilibrative Nucleoside Transporter (ENT) Family	ENT	Chr13	1143130	1144428
CLAFUR5_11485	2.A.59	The Arsenical Resistance-3 (ACR3) Family	ACR3	Chr8	3366487	3367736
CLAFUR5_00909	2.A.66	The Multidrug/Oligosaccharidyl-lipid/Polysaccharide (MOP) Flippase Superfamily	MOP	Chr1	4676541	4678106
CLAFUR5_09153	2.A.66	The Multidrug/Oligosaccharidyl-lipid/Polysaccharide (MOP) Flippase Superfamily	MOP	Chr9	1451931	1453445
CLAFUR5_09602	2.A.66	The Multidrug/Oligosaccharidyl-lipid/Polysaccharide (MOP) Flippase Superfamily	MOP	Chr9	3378687	3380400
CLAFUR5_11043	2.A.66	The Multidrug/Oligosaccharidyl-lipid/Polysaccharide (MOP) Flippase Superfamily	MOP	Chr8	1268701	1270716
CLAFUR5_03740	2.A.67	The Oligopeptide Transporter (OPT) Family	OPT	Chr2	6569575	6572114
CLAFUR5_04467	2.A.67	The Oligopeptide Transporter (OPT) Family	OPT	Chr4	2262995	2265346
CLAFUR5_05383	2.A.67	The Oligopeptide Transporter (OPT) Family	OPT	Chr4	6134752	6137431
CLAFUR5_08177	2.A.67	The Oligopeptide Transporter (OPT) Family	OPT	Chr3	2614743	2617499
CLAFUR5_09758	2.A.67	The Oligopeptide Transporter (OPT) Family	OPT	Chr9	3822270	3824712
CLAFUR5_14298	2.A.67	The Oligopeptide Transporter (OPT) Family	OPT	Chr13	671808	674256
CLAFUR5_14323	2.A.67	The Oligopeptide Transporter (OPT) Family	OPT	Chr13	728415	730745
CLAFUR5_14484	2.A.67	The Oligopeptide Transporter (OPT) Family	OPT	Chr13	1298527	1301182
CLAFUR5_03404	2.A.69	The Auxin Efflux Carrier (AEC) Family	AEC	Chr2	5239297	5241057
CLAFUR5_06308	2.A.72	The K+ Uptake Permease (KUP) Family	KUP	Chr5	4450766	4451721
CLAFUR5_06309	2.A.72	The K+ Uptake Permease (KUP) Family	KUP	Chr5	4451737	4453310
CLAFUR5_00970	2.A.79	The Threonine/Serine Exporter (ThrE) Family	ThrE	Chr1	5069801	5072626
CLAFUR5_09987	2.A.79	The Threonine/Serine Exporter (ThrE) Family	ThrE	Chr7	629452	631867
CLAFUR5_02960	2.A.82	The Organic Solute Transporter (OST) Family	OST	Chr2	2480819	2482926
CLAFUR5_06617	2.A.82	The Organic Solute Transporter (OST) Family	OST	Chr5	5763465	5765212
CLAFUR5_01182	2.A.85	The Aromatic Acid Exporter (ArAE) Family	ArAE	Chr1	6111628	6113728
CLAFUR5_02896	2.A.85	The Aromatic Acid Exporter (ArAE) Family	ArAE	Chr2	2188498	2191755
CLAFUR5_08996	2.A.85	The Aromatic Acid Exporter (ArAE) Family	ArAE	Chr9	789949	793513
CLAFUR5_01596	2.A.89	The Vacuolar Iron Transporter (VIT) Family	VIT	Chr1	8221438	8222470
CLAFUR5_04475	2.A.89	The Vacuolar Iron Transporter (VIT) Family	VIT	Chr4	2289430	2290391
CLAFUR5_06472	2.A.89	The Vacuolar Iron Transporter (VIT) Family	VIT	Chr5	4960877	4961866
CLAFUR5_02219	2.A.90	The Vitamin A Receptor/Transporter (STRA6) Family	STRA6	Chr1	10878498	10879523
CLAFUR5_13395	2.A.90	The Vitamin A Receptor/Transporter (STRA6) Family	STRA6	Chr12	95867	96794
CLAFUR5_08063	2.A.92	The Choline Transporter-like (CTL) Family	CLT	Chr3	1598754	1600460
CLAFUR5_04777	2.A.94	The Phosphate Permease (Pho1) Family	Pho1	Chr4	3758343	3759525
CLAFUR5_07225	2.A.94	The Phosphate Permease (Pho1) Family	Pho1	Chr6	3158815	3161364
CLAFUR5_01817	2.A.96	The Acetate Uptake Transporter (AceTr) Family	AceTr	Chr1	9044572	9045593
CLAFUR5_07191	2.A.96	The Acetate Uptake Transporter (AceTr) Family	AceTr	Chr6	3085011	3086120
CLAFUR5_07885	2.A.96	The Acetate Uptake Transporter (AceTr) Family	AceTr	Chr3	421296	422147
CLAFUR5_08693	2.A.96	The Acetate Uptake Transporter (AceTr) Family	AceTr	Chr3	5792900	5794234
CLAFUR5_08912	2.A.96	The Acetate Uptake Transporter (AceTr) Family	AceTr	Chr9	549101	550264
CLAFUR5_10267	2.A.96	The Acetate Uptake Transporter (AceTr) Family	AceTr	Chr7	2135982	2136976
CLAFUR5_11311	2.A.96	The Acetate Uptake Transporter (AceTr) Family	AceTr	Chr8	2765742	2766669
CLAFUR5_12096	2.A.96	The Acetate Uptake Transporter (AceTr) Family	AceTr	Chr10	1909966	1910820
CLAFUR5_12431	2.A.96	The Acetate Uptake Transporter (AceTr) Family	AceTr	Chr10	3807569	3808848
CLAFUR5_14331	2.A.96	The Acetate Uptake Transporter (AceTr) Family	AceTr	Chr13	748254	749252
CLAFUR5_08342	2.A.97	The Mitochondrial Inner Membrane K+/H+ and Ca2+/H+ Exchanger (LetM1) Family	LetM1	Chr3	3591234	3592883
CLAFUR5_01507	2.A.100	The Ferroportin (Fpn) Family	Fpn	Chr1	7791669	7793378
CLAFUR5_00644	2.A.105	The Mitochondrial Pyruvate Carrier (MPC) Family	MPC	Chr1	3168618	3169221
CLAFUR5_12500	2.A.105	The Mitochondrial Pyruvate Carrier (MPC) Family	MPC	Chr10	3962512	3963043
CLAFUR5_10149	2.A.106	The Ca2+:H+ Antiporter-2 (CaCA2) Family	CaCA2	Chr7	1277346	1279108
CLAFUR5_01598	2.A.108	The Iron/Lead Transporter (ILT) Family	ILT	Chr1	8224844	8227026
CLAFUR5_01737	2.A.108	The Iron/Lead Transporter (ILT) Family	ILT	Chr1	8855788	8857110
CLAFUR5_01908	2.A.108	The Iron/Lead Transporter (ILT) Family	ILT	Chr1	9397756	9400002
CLAFUR5_02765	2.A.108	The Iron/Lead Transporter (ILT) Family	ILT	Chr2	1675454	1677446
CLAFUR5_02766	2.A.108	The Iron/Lead Transporter (ILT) Family	ILT	Chr2	1678749	1679959
CLAFUR5_03210	2.A.108	The Iron/Lead Transporter (ILT) Family	ILT	Chr2	4041353	4043195
CLAFUR5_04175	2.A.108	The Iron/Lead Transporter (ILT) Family	ILT	Chr4	1160234	1162194
CLAFUR5_04748	2.A.108	The Iron/Lead Transporter (ILT) Family	ILT	Chr4	3561224	3563583
CLAFUR5_05131	2.A.108	The Iron/Lead Transporter (ILT) Family	ILT	Chr4	5149153	5151224
CLAFUR5_07414	2.A.108	The Iron/Lead Transporter (ILT) Family	ILT	Chr6	3888315	3890433
CLAFUR5_07826	2.A.108	The Iron/Lead Transporter (ILT) Family	ILT	Chr3	260677	262950
CLAFUR5_09772	2.A.108	The Iron/Lead Transporter (ILT) Family	ILT	Chr9	3857982	3859906
CLAFUR5_09851	2.A.108	The Iron/Lead Transporter (ILT) Family	ILT	Chr7	154981	156984
CLAFUR5_10478	2.A.108	The Iron/Lead Transporter (ILT) Family	ILT	Chr7	3320391	3322421
CLAFUR5_11003	2.A.108	The Iron/Lead Transporter (ILT) Family	ILT	Chr8	1183980	1185272
CLAFUR5_11112	2.A.108	The Iron/Lead Transporter (ILT) Family	ILT	Chr8	1599026	1601038
CLAFUR5_08891	2.A.121	The Sulfate Transporter (CysZ) Family	CysZ	Chr9	396249	397304
CLAFUR5_14128	2.A.121	The Sulfate Transporter (CysZ) Family	CysZ	Chr13	164777	165670
CLAFUR5_08064	2.A.122	The LrgB/CidB Holin-like Glycolate/Glycerate Transporter (LrgB/CidB/GGT) Family	LrgB/CidB	Chr3	1601130	1602843
CLAFUR5_12718	2.A.123	The Sweet; PQ-loop; Saliva; MtN3 (Sweet) Family	Sweet	Chr11	609795	611456
CLAFUR5_07921	2.A.126	The Fatty Acid Exporter (FAX) Family	FAX	Chr3	582519	582990
CLAFUR5_13258	2.A.128	The Multidrug Resistance Exporter VanZ (VanZ) Family	VanZ	Chr11	2950452	2951469
CLAFUR5_03684	2.D.1	The PI4P/PS Counter Transporter (P/P-CT) Family	P/P-CT	Chr2	6446355	6450358
CLAFUR5_04189	2.D.1	The PI4P/PS Counter Transporter (P/P-CT) Family	P/P-CT	Chr4	1190097	1191785
CLAFUR5_04429	2.D.1	The PI4P/PS Counter Transporter (P/P-CT) Family	P/P-CT	Chr4	2185093	2186323
CLAFUR5_10617	2.D.1	The PI4P/PS Counter Transporter (P/P-CT) Family	P/P-CT	Chr7	3877357	3878612
CLAFUR5_12124	2.D.1	The PI4P/PS Counter Transporter (P/P-CT) Family	P/P-CT	Chr10	1983413	1986539
CLAFUR5_12714	2.D.1	The PI4P/PS Counter Transporter (P/P-CT) Family	P/P-CT	Chr11	601756	603159
CLAFUR5_00231	3.A.1	The ATP-binding Cassette (ABC) Superfamily	ABC	Chr1	1028116	1029995
CLAFUR5_00447	3.A.1	The ATP-binding Cassette (ABC) Superfamily	ABC	Chr1	1877122	1879057
CLAFUR5_00518	3.A.1	The ATP-binding Cassette (ABC) Superfamily	ABC	Chr1	2359994	2365874
CLAFUR5_00703	3.A.1	The ATP-binding Cassette (ABC) Superfamily	ABC	Chr1	3393081	3395085
CLAFUR5_00704	3.A.1	The ATP-binding Cassette (ABC) Superfamily	ABC	Chr1	3395109	3398165
CLAFUR5_01181	3.A.1	The ATP-binding Cassette (ABC) Superfamily	ABC	Chr1	6105927	6109316
CLAFUR5_01249	3.A.1	The ATP-binding Cassette (ABC) Superfamily	ABC	Chr1	6641548	6644244
CLAFUR5_01396	3.A.1	The ATP-binding Cassette (ABC) Superfamily	ABC	Chr1	7531555	7535964
CLAFUR5_01502	3.A.1	The ATP-binding Cassette (ABC) Superfamily	ABC	Chr1	7777439	7778740
CLAFUR5_01566	3.A.1	The ATP-binding Cassette (ABC) Superfamily	ABC	Chr1	8103509	8105716
CLAFUR5_02091	3.A.1	The ATP-binding Cassette (ABC) Superfamily	ABC	Chr1	10420701	10424074
CLAFUR5_02103	3.A.1	The ATP-binding Cassette (ABC) Superfamily	ABC	Chr1	10449887	10452133
CLAFUR5_03240	3.A.1	The ATP-binding Cassette (ABC) Superfamily	ABC	Chr2	4106448	4111235
CLAFUR5_03243	3.A.1	The ATP-binding Cassette (ABC) Superfamily	ABC	Chr2	4150031	4153707
CLAFUR5_03267	3.A.1	The ATP-binding Cassette (ABC) Superfamily	ABC	Chr2	4504823	4505746
CLAFUR5_03480	3.A.1	The ATP-binding Cassette (ABC) Superfamily	ABC	Chr2	5605178	5606188
CLAFUR5_03504	3.A.1	The ATP-binding Cassette (ABC) Superfamily	ABC	Chr2	5656133	5657034
CLAFUR5_03550	3.A.1	The ATP-binding Cassette (ABC) Superfamily	ABC	Chr2	5798333	5801541
CLAFUR5_04054	3.A.1	The ATP-binding Cassette (ABC) Superfamily	ABC	Chr4	796595	800658
CLAFUR5_04115	3.A.1	The ATP-binding Cassette (ABC) Superfamily	ABC	Chr4	1038783	1043375
CLAFUR5_04325	3.A.1	The ATP-binding Cassette (ABC) Superfamily	ABC	Chr4	1549576	1552074
CLAFUR5_04383	3.A.1	The ATP-binding Cassette (ABC) Superfamily	ABC	Chr4	1685973	1687116
CLAFUR5_04417	3.A.1	The ATP-binding Cassette (ABC) Superfamily	ABC	Chr4	1962782	1967703
CLAFUR5_04575	3.A.1	The ATP-binding Cassette (ABC) Superfamily	ABC	Chr4	2727120	2729168
CLAFUR5_04576	3.A.1	The ATP-binding Cassette (ABC) Superfamily	ABC	Chr4	2782597	2783349
CLAFUR5_04603	3.A.1	The ATP-binding Cassette (ABC) Superfamily	ABC	Chr4	2892534	2895639
CLAFUR5_04753	3.A.1	The ATP-binding Cassette (ABC) Superfamily	ABC	Chr4	3570451	3575004
CLAFUR5_04807	3.A.1	The ATP-binding Cassette (ABC) Superfamily	ABC	Chr4	3899995	3904388
CLAFUR5_05431	3.A.1	The ATP-binding Cassette (ABC) Superfamily	ABC	Chr5	170990	174926
CLAFUR5_05540	3.A.1	The ATP-binding Cassette (ABC) Superfamily	ABC	Chr5	726703	729266
CLAFUR5_05859	3.A.1	The ATP-binding Cassette (ABC) Superfamily	ABC	Chr5	1844687	1847711
CLAFUR5_05907	3.A.1	The ATP-binding Cassette (ABC) Superfamily	ABC	Chr5	2250146	2254969
CLAFUR5_06385	3.A.1	The ATP-binding Cassette (ABC) Superfamily	ABC	Chr5	4624115	4628711
CLAFUR5_06774	3.A.1	The ATP-binding Cassette (ABC) Superfamily	ABC	Chr6	588789	593415
CLAFUR5_07028	3.A.1	The ATP-binding Cassette (ABC) Superfamily	ABC	Chr6	2149607	2151552
CLAFUR5_07031	3.A.1	The ATP-binding Cassette (ABC) Superfamily	ABC	Chr6	2156718	2157644
CLAFUR5_07140	3.A.1	The ATP-binding Cassette (ABC) Superfamily	ABC	Chr6	2822270	2824461
CLAFUR5_07364	3.A.1	The ATP-binding Cassette (ABC) Superfamily	ABC	Chr6	3682958	3687031
CLAFUR5_07435	3.A.1	The ATP-binding Cassette (ABC) Superfamily	ABC	Chr6	3935216	3937960
CLAFUR5_07633	3.A.1	The ATP-binding Cassette (ABC) Superfamily	ABC	Chr6	4595003	4600202
CLAFUR5_07636	3.A.1	The ATP-binding Cassette (ABC) Superfamily	ABC	Chr6	4611342	4616501
CLAFUR5_07908	3.A.1	The ATP-binding Cassette (ABC) Superfamily	ABC	Chr3	475987	480373
CLAFUR5_08945	3.A.1	The ATP-binding Cassette (ABC) Superfamily	ABC	Chr9	622157	624635
CLAFUR5_09822	3.A.1	The ATP-binding Cassette (ABC) Superfamily	ABC	Chr7	94597	96943
CLAFUR5_10473	3.A.1	The ATP-binding Cassette (ABC) Superfamily	ABC	Chr7	3304920	3307616
CLAFUR5_10738	3.A.1	The ATP-binding Cassette (ABC) Superfamily	ABC	Chr7	4481567	4485646
CLAFUR5_10766	3.A.1	The ATP-binding Cassette (ABC) Superfamily	ABC	Chr8	71962	75868
CLAFUR5_10784	3.A.1	The ATP-binding Cassette (ABC) Superfamily	ABC	Chr8	118571	121705
CLAFUR5_11178	3.A.1	The ATP-binding Cassette (ABC) Superfamily	ABC	Chr8	1978274	1979305
CLAFUR5_11199	3.A.1	The ATP-binding Cassette (ABC) Superfamily	ABC	Chr8	2063752	2065842
CLAFUR5_11959	3.A.1	The ATP-binding Cassette (ABC) Superfamily	ABC	Chr10	1194879	1199639
CLAFUR5_12893	3.A.1	The ATP-binding Cassette (ABC) Superfamily	ABC	Chr11	1284038	1288449
CLAFUR5_12896	3.A.1	The ATP-binding Cassette (ABC) Superfamily	ABC	Chr11	1304961	1309701
CLAFUR5_12912	3.A.1	The ATP-binding Cassette (ABC) Superfamily	ABC	Chr11	1470473	1474252
CLAFUR5_12916	3.A.1	The ATP-binding Cassette (ABC) Superfamily	ABC	Chr11	1497110	1501202
CLAFUR5_13735	3.A.1	The ATP-binding Cassette (ABC) Superfamily	ABC	Chr12	1487768	1492501
CLAFUR5_14540	3.A.1	The ATP-binding Cassette (ABC) Superfamily	ABC	Chr13	1677115	1681953
CLAFUR5_00312	3.A.2	The H+- or Na+-translocating F-type, V-type and A-type ATPase (F-ATPase) Superfamily	F-ATPase	Chr1	1365122	1365936
CLAFUR5_00622	3.A.2	The H+- or Na+-translocating F-type, V-type and A-type ATPase (F-ATPase) Superfamily	F-ATPase	Chr1	3097451	3098355
CLAFUR5_00841	3.A.2	The H+- or Na+-translocating F-type, V-type and A-type ATPase (F-ATPase) Superfamily	F-ATPase	Chr1	4055029	4056543
CLAFUR5_01045	3.A.2	The H+- or Na+-translocating F-type, V-type and A-type ATPase (F-ATPase) Superfamily	F-ATPase	Chr1	5323765	5324365
CLAFUR5_01150	3.A.2	The H+- or Na+-translocating F-type, V-type and A-type ATPase (F-ATPase) Superfamily	F-ATPase	Chr1	5967198	5968003
CLAFUR5_01242	3.A.2	The H+- or Na+-translocating F-type, V-type and A-type ATPase (F-ATPase) Superfamily	F-ATPase	Chr1	6456606	6458400
CLAFUR5_01343	3.A.2	The H+- or Na+-translocating F-type, V-type and A-type ATPase (F-ATPase) Superfamily	F-ATPase	Chr1	7192662	7193617
CLAFUR5_01425	3.A.2	The H+- or Na+-translocating F-type, V-type and A-type ATPase (F-ATPase) Superfamily	F-ATPase	Chr1	7596910	7597673
CLAFUR5_01927	3.A.2	The H+- or Na+-translocating F-type, V-type and A-type ATPase (F-ATPase) Superfamily	F-ATPase	Chr1	9429534	9431782
CLAFUR5_02041	3.A.2	The H+- or Na+-translocating F-type, V-type and A-type ATPase (F-ATPase) Superfamily	F-ATPase	Chr1	10298697	10299996
CLAFUR5_03311	3.A.2	The H+- or Na+-translocating F-type, V-type and A-type ATPase (F-ATPase) Superfamily	F-ATPase	Chr2	4607279	4609331
CLAFUR5_05745	3.A.2	The H+- or Na+-translocating F-type, V-type and A-type ATPase (F-ATPase) Superfamily	F-ATPase	Chr5	1314812	1320422
CLAFUR5_05886	3.A.2	The H+- or Na+-translocating F-type, V-type and A-type ATPase (F-ATPase) Superfamily	F-ATPase	Chr5	1988020	1988910
CLAFUR5_06271	3.A.2	The H+- or Na+-translocating F-type, V-type and A-type ATPase (F-ATPase) Superfamily	F-ATPase	Chr5	4236802	4239490
CLAFUR5_06741	3.A.2	The H+- or Na+-translocating F-type, V-type and A-type ATPase (F-ATPase) Superfamily	F-ATPase	Chr6	522636	526358
CLAFUR5_07860	3.A.2	The H+- or Na+-translocating F-type, V-type and A-type ATPase (F-ATPase) Superfamily	F-ATPase	Chr3	338597	339207
CLAFUR5_08291	3.A.2	The H+- or Na+-translocating F-type, V-type and A-type ATPase (F-ATPase) Superfamily	F-ATPase	Chr3	3262097	3263159
CLAFUR5_08465	3.A.2	The H+- or Na+-translocating F-type, V-type and A-type ATPase (F-ATPase) Superfamily	F-ATPase	Chr3	4897101	4897517
CLAFUR5_10028	3.A.2	The H+- or Na+-translocating F-type, V-type and A-type ATPase (F-ATPase) Superfamily	F-ATPase	Chr7	710972	711500
CLAFUR5_10971	3.A.2	The H+- or Na+-translocating F-type, V-type and A-type ATPase (F-ATPase) Superfamily	F-ATPase	Chr8	1122615	1123604
CLAFUR5_11144	3.A.2	The H+- or Na+-translocating F-type, V-type and A-type ATPase (F-ATPase) Superfamily	F-ATPase	Chr8	1771499	1772375
CLAFUR5_11867	3.A.2	The H+- or Na+-translocating F-type, V-type and A-type ATPase (F-ATPase) Superfamily	F-ATPase	Chr10	898716	899991
CLAFUR5_12067	3.A.2	The H+- or Na+-translocating F-type, V-type and A-type ATPase (F-ATPase) Superfamily	F-ATPase	Chr10	1826620	1827261
CLAFUR5_13168	3.A.2	The H+- or Na+-translocating F-type, V-type and A-type ATPase (F-ATPase) Superfamily	F-ATPase	Chr11	2668128	2668690
CLAFUR5_00261	3.A.3	The P-type ATPase (P-ATPase) Superfamily	P-ATPase	Chr1	1100898	1105190
CLAFUR5_00380	3.A.3	The P-type ATPase (P-ATPase) Superfamily	P-ATPase	Chr1	1615307	1619747
CLAFUR5_01950	3.A.3	The P-type ATPase (P-ATPase) Superfamily	P-ATPase	Chr1	9520236	9525078
CLAFUR5_02271	3.A.3	The P-type ATPase (P-ATPase) Superfamily	P-ATPase	Chr1	11188048	11191245
CLAFUR5_02499	3.A.3	The P-type ATPase (P-ATPase) Superfamily	P-ATPase	Chr2	611335	614949
CLAFUR5_02745	3.A.3	The P-type ATPase (P-ATPase) Superfamily	P-ATPase	Chr2	1625152	1628538
CLAFUR5_02784	3.A.3	The P-type ATPase (P-ATPase) Superfamily	P-ATPase	Chr2	1719392	1723402
CLAFUR5_03516	3.A.3	The P-type ATPase (P-ATPase) Superfamily	P-ATPase	Chr2	5718828	5722798
CLAFUR5_04337	3.A.3	The P-type ATPase (P-ATPase) Superfamily	P-ATPase	Chr4	1574576	1578115
CLAFUR5_06118	3.A.3	The P-type ATPase (P-ATPase) Superfamily	P-ATPase	Chr5	3411007	3414450
CLAFUR5_06587	3.A.3	The P-type ATPase (P-ATPase) Superfamily	P-ATPase	Chr5	5695755	5699902
CLAFUR5_07017	3.A.3	The P-type ATPase (P-ATPase) Superfamily	P-ATPase	Chr6	2116845	2120912
CLAFUR5_07196	3.A.3	The P-type ATPase (P-ATPase) Superfamily	P-ATPase	Chr6	3094672	3097026
CLAFUR5_07559	3.A.3	The P-type ATPase (P-ATPase) Superfamily	P-ATPase	Chr6	4345870	4349147
CLAFUR5_08170	3.A.3	The P-type ATPase (P-ATPase) Superfamily	P-ATPase	Chr3	2494323	2497850
CLAFUR5_09564	3.A.3	The P-type ATPase (P-ATPase) Superfamily	P-ATPase	Chr9	3290598	3293870
CLAFUR5_12507	3.A.3	The P-type ATPase (P-ATPase) Superfamily	P-ATPase	Chr10	3978897	3982021
CLAFUR5_01483	3.A.5	The General Secretory Pathway (Sec) Family	Sec	Chr1	7713706	7717645
CLAFUR5_01630	3.A.5	The General Secretory Pathway (Sec) Family	Sec	Chr1	8306350	8307937
CLAFUR5_02043	3.A.5	The General Secretory Pathway (Sec) Family	Sec	Chr1	10303339	10305587
CLAFUR5_02871	3.A.5	The General Secretory Pathway (Sec) Family	Sec	Chr2	2139953	2142313
CLAFUR5_03814	3.A.5	The General Secretory Pathway (Sec) Family	Sec	Chr2	6725394	6727298
CLAFUR5_05454	3.A.5	The General Secretory Pathway (Sec) Family	Sec	Chr5	239640	241583
CLAFUR5_05688	3.A.5	The General Secretory Pathway (Sec) Family	Sec	Chr5	1170233	1171725
CLAFUR5_06086	3.A.5	The General Secretory Pathway (Sec) Family	Sec	Chr5	3344187	3344804
CLAFUR5_07483	3.A.5	The General Secretory Pathway (Sec) Family	Sec	Chr6	4106780	4108342
CLAFUR5_08288	3.A.5	The General Secretory Pathway (Sec) Family	Sec	Chr3	3192462	3193352
CLAFUR5_08652	3.A.5	The General Secretory Pathway (Sec) Family	Sec	Chr3	5709947	5710976
CLAFUR5_08663	3.A.5	The General Secretory Pathway (Sec) Family	Sec	Chr3	5736996	5738352
CLAFUR5_12009	3.A.5	The General Secretory Pathway (Sec) Family	Sec	Chr10	1446642	1447559
CLAFUR5_14378	3.A.5	The General Secretory Pathway (Sec) Family	Sec	Chr13	965440	967691
CLAFUR5_14568	3.A.5	The General Secretory Pathway (Sec) Family	Sec	Chr13	1753245	1753603
CLAFUR5_00136	3.A.8	The Mitochondrial Protein Translocase (MPT) Family	MPT	Chr1	396621	398375
CLAFUR5_00720	3.A.8	The Mitochondrial Protein Translocase (MPT) Family	MPT	Chr1	3442377	3442998
CLAFUR5_00929	3.A.8	The Mitochondrial Protein Translocase (MPT) Family	MPT	Chr1	4793885	4795628
CLAFUR5_01262	3.A.8	The Mitochondrial Protein Translocase (MPT) Family	MPT	Chr1	6675000	6675405
CLAFUR5_01590	3.A.8	The Mitochondrial Protein Translocase (MPT) Family	MPT	Chr1	8212694	8213147
CLAFUR5_01866	3.A.8	The Mitochondrial Protein Translocase (MPT) Family	MPT	Chr1	9307273	9308064
CLAFUR5_03414	3.A.8	The Mitochondrial Protein Translocase (MPT) Family	MPT	Chr2	5387011	5387563
CLAFUR5_03518	3.A.8	The Mitochondrial Protein Translocase (MPT) Family	MPT	Chr2	5726460	5727374
CLAFUR5_03899	3.A.8	The Mitochondrial Protein Translocase (MPT) Family	MPT	Chr4	11395	13287
CLAFUR5_03963	3.A.8	The Mitochondrial Protein Translocase (MPT) Family	MPT	Chr4	457815	458535
CLAFUR5_05678	3.A.8	The Mitochondrial Protein Translocase (MPT) Family	MPT	Chr5	1152164	1152488
CLAFUR5_06242	3.A.8	The Mitochondrial Protein Translocase (MPT) Family	MPT	Chr5	4050417	4052287
CLAFUR5_06483	3.A.8	The Mitochondrial Protein Translocase (MPT) Family	MPT	Chr5	4986421	4987152
CLAFUR5_07277	3.A.8	The Mitochondrial Protein Translocase (MPT) Family	MPT	Chr6	3471532	3472148
CLAFUR5_07401	3.A.8	The Mitochondrial Protein Translocase (MPT) Family	MPT	Chr6	3853098	3853421
CLAFUR5_07438	3.A.8	The Mitochondrial Protein Translocase (MPT) Family	MPT	Chr6	3950029	3950369
CLAFUR5_08695	3.A.8	The Mitochondrial Protein Translocase (MPT) Family	MPT	Chr3	5798929	5799654
CLAFUR5_10336	3.A.8	The Mitochondrial Protein Translocase (MPT) Family	MPT	Chr7	2578531	2579099
CLAFUR5_11240	3.A.8	The Mitochondrial Protein Translocase (MPT) Family	MPT	Chr8	2619145	2619972
CLAFUR5_11837	3.A.8	The Mitochondrial Protein Translocase (MPT) Family	MPT	Chr10	823920	825923
CLAFUR5_11858	3.A.8	The Mitochondrial Protein Translocase (MPT) Family	MPT	Chr10	884409	884763
CLAFUR5_14020	3.A.8	The Mitochondrial Protein Translocase (MPT) Family	MPT	Chr12	2470857	2472413
CLAFUR5_00006	3.A.9	The Chloroplast Envelope Protein Translocase (CEPT or Tic-Toc) Family	CEPT or Tic-Toc	Chr1	38243	40166
CLAFUR5_01708	3.A.9	The Chloroplast Envelope Protein Translocase (CEPT or Tic-Toc) Family	CEPT or Tic-Toc	Chr1	8477136	8479490
CLAFUR5_03372	3.A.9	The Chloroplast Envelope Protein Translocase (CEPT or Tic-Toc) Family	CEPT or Tic-Toc	Chr2	4986421	4988547
CLAFUR5_03395	3.A.9	The Chloroplast Envelope Protein Translocase (CEPT or Tic-Toc) Family	CEPT or Tic-Toc	Chr2	5201094	5203895
CLAFUR5_03646	3.A.9	The Chloroplast Envelope Protein Translocase (CEPT or Tic-Toc) Family	CEPT or Tic-Toc	Chr2	6363692	6365211
CLAFUR5_10271	3.A.9	The Chloroplast Envelope Protein Translocase (CEPT or Tic-Toc) Family	CEPT or Tic-Toc	Chr7	2144273	2145686
CLAFUR5_12742	3.A.9	The Chloroplast Envelope Protein Translocase (CEPT or Tic-Toc) Family	CEPT or Tic-Toc	Chr11	661690	662151
CLAFUR5_09097	3.A.11	The Bacterial Competence-related DNA Transformation Transporter (DNA-T) Family	DNA-T	Chr9	1133064	1134174
CLAFUR5_00226	3.A.16	The Endoplasmic Reticular Retrotranslocon (ER-RT) Family	ER-RT	Chr1	886138	887608
CLAFUR5_00693	3.A.16	The Endoplasmic Reticular Retrotranslocon (ER-RT) Family	ER-RT	Chr1	3367568	3368421
CLAFUR5_01395	3.A.16	The Endoplasmic Reticular Retrotranslocon (ER-RT) Family	ER-RT	Chr1	7529133	7531265
CLAFUR5_01819	3.A.16	The Endoplasmic Reticular Retrotranslocon (ER-RT) Family	ER-RT	Chr1	9049998	9051567
CLAFUR5_01956	3.A.16	The Endoplasmic Reticular Retrotranslocon (ER-RT) Family	ER-RT	Chr1	9536527	9537113
CLAFUR5_02059	3.A.16	The Endoplasmic Reticular Retrotranslocon (ER-RT) Family	ER-RT	Chr1	10348601	10350096
CLAFUR5_02142	3.A.16	The Endoplasmic Reticular Retrotranslocon (ER-RT) Family	ER-RT	Chr1	10548397	10553726
CLAFUR5_02650	3.A.16	The Endoplasmic Reticular Retrotranslocon (ER-RT) Family	ER-RT	Chr2	1352659	1355182
CLAFUR5_02724	3.A.16	The Endoplasmic Reticular Retrotranslocon (ER-RT) Family	ER-RT	Chr2	1575516	1578096
CLAFUR5_02867	3.A.16	The Endoplasmic Reticular Retrotranslocon (ER-RT) Family	ER-RT	Chr2	2128299	2130305
CLAFUR5_03040	3.A.16	The Endoplasmic Reticular Retrotranslocon (ER-RT) Family	ER-RT	Chr2	3437550	3439094
CLAFUR5_03481	3.A.16	The Endoplasmic Reticular Retrotranslocon (ER-RT) Family	ER-RT	Chr2	5607853	5610903
CLAFUR5_03534	3.A.16	The Endoplasmic Reticular Retrotranslocon (ER-RT) Family	ER-RT	Chr2	5766209	5767054
CLAFUR5_03648	3.A.16	The Endoplasmic Reticular Retrotranslocon (ER-RT) Family	ER-RT	Chr2	6367147	6368931
CLAFUR5_03900	3.A.16	The Endoplasmic Reticular Retrotranslocon (ER-RT) Family	ER-RT	Chr4	13678	16881
CLAFUR5_04110	3.A.16	The Endoplasmic Reticular Retrotranslocon (ER-RT) Family	ER-RT	Chr4	1022338	1025247
CLAFUR5_04517	3.A.16	The Endoplasmic Reticular Retrotranslocon (ER-RT) Family	ER-RT	Chr4	2489795	2490526
CLAFUR5_04758	3.A.16	The Endoplasmic Reticular Retrotranslocon (ER-RT) Family	ER-RT	Chr4	3719998	3721620
CLAFUR5_05521	3.A.16	The Endoplasmic Reticular Retrotranslocon (ER-RT) Family	ER-RT	Chr5	680348	682156
CLAFUR5_05632	3.A.16	The Endoplasmic Reticular Retrotranslocon (ER-RT) Family	ER-RT	Chr5	1031681	1034428
CLAFUR5_06708	3.A.16	The Endoplasmic Reticular Retrotranslocon (ER-RT) Family	ER-RT	Chr6	290924	292544
CLAFUR5_07120	3.A.16	The Endoplasmic Reticular Retrotranslocon (ER-RT) Family	ER-RT	Chr6	2764758	2765554
CLAFUR5_07177	3.A.16	The Endoplasmic Reticular Retrotranslocon (ER-RT) Family	ER-RT	Chr6	2928069	2929247
CLAFUR5_07347	3.A.16	The Endoplasmic Reticular Retrotranslocon (ER-RT) Family	ER-RT	Chr6	3610362	3611015
CLAFUR5_07534	3.A.16	The Endoplasmic Reticular Retrotranslocon (ER-RT) Family	ER-RT	Chr6	4280950	4282197
CLAFUR5_07578	3.A.16	The Endoplasmic Reticular Retrotranslocon (ER-RT) Family	ER-RT	Chr6	4468930	4470060
CLAFUR5_07647	3.A.16	The Endoplasmic Reticular Retrotranslocon (ER-RT) Family	ER-RT	Chr6	4637632	4639075
CLAFUR5_07660	3.A.16	The Endoplasmic Reticular Retrotranslocon (ER-RT) Family	ER-RT	Chr6	4660217	4660996
CLAFUR5_07661	3.A.16	The Endoplasmic Reticular Retrotranslocon (ER-RT) Family	ER-RT	Chr6	4661565	4663021
CLAFUR5_07713	3.A.16	The Endoplasmic Reticular Retrotranslocon (ER-RT) Family	ER-RT	Chr6	4893252	4893815
CLAFUR5_08287	3.A.16	The Endoplasmic Reticular Retrotranslocon (ER-RT) Family	ER-RT	Chr3	3189902	3191942
CLAFUR5_08374	3.A.16	The Endoplasmic Reticular Retrotranslocon (ER-RT) Family	ER-RT	Chr3	4093018	4094637
CLAFUR5_08512	3.A.16	The Endoplasmic Reticular Retrotranslocon (ER-RT) Family	ER-RT	Chr3	5059164	5060498
CLAFUR5_09197	3.A.16	The Endoplasmic Reticular Retrotranslocon (ER-RT) Family	ER-RT	Chr9	1716175	1716648
CLAFUR5_09689	3.A.16	The Endoplasmic Reticular Retrotranslocon (ER-RT) Family	ER-RT	Chr9	3554880	3556149
CLAFUR5_10187	3.A.16	The Endoplasmic Reticular Retrotranslocon (ER-RT) Family	ER-RT	Chr7	1775412	1776633
CLAFUR5_10488	3.A.16	The Endoplasmic Reticular Retrotranslocon (ER-RT) Family	ER-RT	Chr7	3337202	3339814
CLAFUR5_10655	3.A.16	The Endoplasmic Reticular Retrotranslocon (ER-RT) Family	ER-RT	Chr7	4203468	4205188
CLAFUR5_10678	3.A.16	The Endoplasmic Reticular Retrotranslocon (ER-RT) Family	ER-RT	Chr7	4325109	4325936
CLAFUR5_10792	3.A.16	The Endoplasmic Reticular Retrotranslocon (ER-RT) Family	ER-RT	Chr8	159853	163093
CLAFUR5_11536	3.A.16	The Endoplasmic Reticular Retrotranslocon (ER-RT) Family	ER-RT	Chr8	3583357	3585318
CLAFUR5_11562	3.A.16	The Endoplasmic Reticular Retrotranslocon (ER-RT) Family	ER-RT	Chr8	3697161	3698880
CLAFUR5_11930	3.A.16	The Endoplasmic Reticular Retrotranslocon (ER-RT) Family	ER-RT	Chr10	1129303	1131228
CLAFUR5_12106	3.A.16	The Endoplasmic Reticular Retrotranslocon (ER-RT) Family	ER-RT	Chr10	1930965	1933611
CLAFUR5_12299	3.A.16	The Endoplasmic Reticular Retrotranslocon (ER-RT) Family	ER-RT	Chr10	3279760	3280104
CLAFUR5_12352	3.A.16	The Endoplasmic Reticular Retrotranslocon (ER-RT) Family	ER-RT	Chr10	3397742	3400243
CLAFUR5_12571	3.A.16	The Endoplasmic Reticular Retrotranslocon (ER-RT) Family	ER-RT	Chr11	181330	182400
CLAFUR5_12920	3.A.16	The Endoplasmic Reticular Retrotranslocon (ER-RT) Family	ER-RT	Chr11	1599219	1601735
CLAFUR5_13112	3.A.16	The Endoplasmic Reticular Retrotranslocon (ER-RT) Family	ER-RT	Chr11	2423252	2423817
CLAFUR5_13240	3.A.16	The Endoplasmic Reticular Retrotranslocon (ER-RT) Family	ER-RT	Chr11	2887462	2890596
CLAFUR5_13302	3.A.16	The Endoplasmic Reticular Retrotranslocon (ER-RT) Family	ER-RT	Chr11	3180817	3182079
CLAFUR5_13441	3.A.16	The Endoplasmic Reticular Retrotranslocon (ER-RT) Family	ER-RT	Chr12	378152	381567
CLAFUR5_13606	3.A.16	The Endoplasmic Reticular Retrotranslocon (ER-RT) Family	ER-RT	Chr12	1005556	1006406
CLAFUR5_13631	3.A.16	The Endoplasmic Reticular Retrotranslocon (ER-RT) Family	ER-RT	Chr12	1059357	1060937
CLAFUR5_14131	3.A.16	The Endoplasmic Reticular Retrotranslocon (ER-RT) Family	ER-RT	Chr13	170107	171879
CLAFUR5_02973	3.A.17	The Phage T7 Injectisome (T7 Injectisome) Family	T7 Injectisome	Chr2	2662527	2664586
CLAFUR5_00476	3.A.18	The Nuclear mRNA Exporter (mRNA-E) Family	mRNA-E	Chr1	2015297	2017564
CLAFUR5_00739	3.A.18	The Nuclear mRNA Exporter (mRNA-E) Family	mRNA-E	Chr1	3490491	3491272
CLAFUR5_01964	3.A.18	The Nuclear mRNA Exporter (mRNA-E) Family	mRNA-E	Chr1	9837918	9839866
CLAFUR5_03586	3.A.18	The Nuclear mRNA Exporter (mRNA-E) Family	mRNA-E	Chr2	5979894	5982140
CLAFUR5_03752	3.A.18	The Nuclear mRNA Exporter (mRNA-E) Family	mRNA-E	Chr2	6592507	6593349
CLAFUR5_04061	3.A.18	The Nuclear mRNA Exporter (mRNA-E) Family	mRNA-E	Chr4	884618	885169
CLAFUR5_05972	3.A.18	The Nuclear mRNA Exporter (mRNA-E) Family	mRNA-E	Chr5	2697681	2699612
CLAFUR5_06636	3.A.18	The Nuclear mRNA Exporter (mRNA-E) Family	mRNA-E	Chr6	33266	34219
CLAFUR5_07157	3.A.18	The Nuclear mRNA Exporter (mRNA-E) Family	mRNA-E	Chr6	2856999	2858252
CLAFUR5_07831	3.A.18	The Nuclear mRNA Exporter (mRNA-E) Family	mRNA-E	Chr3	271826	273284
CLAFUR5_08157	3.A.18	The Nuclear mRNA Exporter (mRNA-E) Family	mRNA-E	Chr3	2468723	2470163
CLAFUR5_10122	3.A.18	The Nuclear mRNA Exporter (mRNA-E) Family	mRNA-E	Chr7	1134819	1136360
CLAFUR5_10597	3.A.18	The Nuclear mRNA Exporter (mRNA-E) Family	mRNA-E	Chr7	3840500	3841474
CLAFUR5_11042	3.A.18	The Nuclear mRNA Exporter (mRNA-E) Family	mRNA-E	Chr8	1263601	1266333
CLAFUR5_12817	3.A.18	The Nuclear mRNA Exporter (mRNA-E) Family	mRNA-E	Chr11	1100827	1102383
CLAFUR5_13413	3.A.18	The Nuclear mRNA Exporter (mRNA-E) Family	mRNA-E	Chr12	129252	130970
CLAFUR5_04578	3.A.19	The TMS Recognition/Insertion Complex (TRC) Family	TRC	Chr4	2786528	2787711
CLAFUR5_13968	3.A.19	The TMS Recognition/Insertion Complex (TRC) Family	TRC	Chr12	2255398	2256159
CLAFUR5_00038	3.A.20	The Peroxisomal Protein Importer (PPI) Family	PPI	Chr1	169236	173676
CLAFUR5_00306	3.A.20	The Peroxisomal Protein Importer (PPI) Family	PPI	Chr1	1353159	1354703
CLAFUR5_00459	3.A.20	The Peroxisomal Protein Importer (PPI) Family	PPI	Chr1	1909634	1912759
CLAFUR5_02003	3.A.20	The Peroxisomal Protein Importer (PPI) Family	PPI	Chr1	10084427	10086400
CLAFUR5_02197	3.A.20	The Peroxisomal Protein Importer (PPI) Family	PPI	Chr1	10824925	10827157
CLAFUR5_03260	3.A.20	The Peroxisomal Protein Importer (PPI) Family	PPI	Chr2	4386641	4387699
CLAFUR5_03605	3.A.20	The Peroxisomal Protein Importer (PPI) Family	PPI	Chr2	6124668	6125196
CLAFUR5_03718	3.A.20	The Peroxisomal Protein Importer (PPI) Family	PPI	Chr2	6521621	6523105
CLAFUR5_03938	3.A.20	The Peroxisomal Protein Importer (PPI) Family	PPI	Chr4	355206	359221
CLAFUR5_04170	3.A.20	The Peroxisomal Protein Importer (PPI) Family	PPI	Chr4	1151234	1152682
CLAFUR5_04528	3.A.20	The Peroxisomal Protein Importer (PPI) Family	PPI	Chr4	2515880	2516495
CLAFUR5_04722	3.A.20	The Peroxisomal Protein Importer (PPI) Family	PPI	Chr4	3515202	3515620
CLAFUR5_04757	3.A.20	The Peroxisomal Protein Importer (PPI) Family	PPI	Chr4	3715548	3719492
CLAFUR5_04979	3.A.20	The Peroxisomal Protein Importer (PPI) Family	PPI	Chr4	4628780	4633864
CLAFUR5_06947	3.A.20	The Peroxisomal Protein Importer (PPI) Family	PPI	Chr6	1957293	1959157
CLAFUR5_07248	3.A.20	The Peroxisomal Protein Importer (PPI) Family	PPI	Chr6	3352490	3354069
CLAFUR5_07953	3.A.20	The Peroxisomal Protein Importer (PPI) Family	PPI	Chr3	793395	794768
CLAFUR5_09601	3.A.20	The Peroxisomal Protein Importer (PPI) Family	PPI	Chr9	3377390	3378424
CLAFUR5_09803	3.A.20	The Peroxisomal Protein Importer (PPI) Family	PPI	Chr9	4026254	4027014
CLAFUR5_09867	3.A.20	The Peroxisomal Protein Importer (PPI) Family	PPI	Chr7	268055	269822
CLAFUR5_09963	3.A.20	The Peroxisomal Protein Importer (PPI) Family	PPI	Chr7	587115	587677
CLAFUR5_10160	3.A.20	The Peroxisomal Protein Importer (PPI) Family	PPI	Chr7	1303484	1304707
CLAFUR5_10457	3.A.20	The Peroxisomal Protein Importer (PPI) Family	PPI	Chr7	3123466	3123963
CLAFUR5_11166	3.A.20	The Peroxisomal Protein Importer (PPI) Family	PPI	Chr8	1821966	1823363
CLAFUR5_11829	3.A.20	The Peroxisomal Protein Importer (PPI) Family	PPI	Chr10	806499	807094
CLAFUR5_12056	3.A.20	The Peroxisomal Protein Importer (PPI) Family	PPI	Chr10	1617153	1617853
CLAFUR5_12213	3.A.20	The Peroxisomal Protein Importer (PPI) Family	PPI	Chr10	3041434	3042621
CLAFUR5_13925	3.A.20	The Peroxisomal Protein Importer (PPI) Family	PPI	Chr12	2135356	2135883
CLAFUR5_01027	3.A.21	The C-terminal Tail-Anchored Membrane Protein Biogenesis/ Insertion Complex (TAMP-B) Family	TAMP-B	Chr1	5286626	5287994
CLAFUR5_04012	3.A.21	The C-terminal Tail-Anchored Membrane Protein Biogenesis/ Insertion Complex (TAMP-B) Family	TAMP-B	Chr4	650062	651922
CLAFUR5_07142	3.A.21	The C-terminal Tail-Anchored Membrane Protein Biogenesis/ Insertion Complex (TAMP-B) Family	TAMP-B	Chr6	2827011	2828135
CLAFUR5_01645	3.A.22	The Transcription-coupled TREX/TAP Nuclear mRNA Export Complex (TREX) Family	TREX	Chr1	8340556	8342526
CLAFUR5_07052	3.A.22	The Transcription-coupled TREX/TAP Nuclear mRNA Export Complex (TREX) Family	TREX	Chr6	2422680	2429868
CLAFUR5_07635	3.A.22	The Transcription-coupled TREX/TAP Nuclear mRNA Export Complex (TREX) Family	TREX	Chr6	4605480	4610640
CLAFUR5_07925	3.A.22	The Transcription-coupled TREX/TAP Nuclear mRNA Export Complex (TREX) Family	TREX	Chr3	591296	593227
CLAFUR5_08685	3.A.22	The Transcription-coupled TREX/TAP Nuclear mRNA Export Complex (TREX) Family	TREX	Chr3	5776688	5778304
CLAFUR5_03368	3.A.23	The Type VI Symbiosis/Virulence Secretory System (T6SS) Family	T6SS	Chr2	4978732	4980004
CLAFUR5_12547	3.A.24	The Type VII or ESX Protein Secretion System (T7SS) Family	T7SS	Chr11	128198	133579
CLAFUR5_02962	3.A.25	The Symbiont-specific ERAD-like Machinery (SELMA) Family	SELMA	Chr2	2638722	2639665
CLAFUR5_04925	3.A.25	The Symbiont-specific ERAD-like Machinery (SELMA) Family	SELMA	Chr4	4426980	4427508
CLAFUR5_05576	3.A.25	The Symbiont-specific ERAD-like Machinery (SELMA) Family	SELMA	Chr5	808528	809295
CLAFUR5_07923	3.A.25	The Symbiont-specific ERAD-like Machinery (SELMA) Family	SELMA	Chr3	585723	587881
CLAFUR5_08768	3.A.25	The Symbiont-specific ERAD-like Machinery (SELMA) Family	SELMA	Chr3	6143942	6145016
CLAFUR5_08958	3.A.25	The Symbiont-specific ERAD-like Machinery (SELMA) Family	SELMA	Chr9	656071	657741
CLAFUR5_09703	3.A.25	The Symbiont-specific ERAD-like Machinery (SELMA) Family	SELMA	Chr9	3589041	3589675
CLAFUR5_12298	3.A.25	The Symbiont-specific ERAD-like Machinery (SELMA) Family	SELMA	Chr10	3277567	3278639
CLAFUR5_12300	3.A.25	The Symbiont-specific ERAD-like Machinery (SELMA) Family	SELMA	Chr10	3280355	3282158
CLAFUR5_12884	3.A.26	The Plasmodium Translocon of Exported proteins (PTEX) Family	PTEX	Chr11	1271976	1272862
CLAFUR5_02126	3.A.27	The Endoplasmic Reticulum Membrane Protein Insertion Complex (EMC) Family	EMC	Chr1	10513848	10514779
CLAFUR5_05034	3.A.27	The Endoplasmic Reticulum Membrane Protein Insertion Complex (EMC) Family	EMC	Chr4	4744155	4745202
CLAFUR5_05769	3.A.27	The Endoplasmic Reticulum Membrane Protein Insertion Complex (EMC) Family	EMC	Chr5	1376890	1379740
CLAFUR5_08549	3.A.27	The Endoplasmic Reticulum Membrane Protein Insertion Complex (EMC) Family	EMC	Chr3	5240355	5241040
CLAFUR5_04297	3.A.28	The AAA-ATPase, Bcs1 (Bcs1) Family	Bcs1	Chr4	1483672	1485177
CLAFUR5_05496	3.A.28	The AAA-ATPase, Bcs1 (Bcs1) Family	Bcs1	Chr5	532564	534489
CLAFUR5_08611	3.A.28	The AAA-ATPase, Bcs1 (Bcs1) Family	Bcs1	Chr3	5463702	5465891
CLAFUR5_10257	3.A.28	The AAA-ATPase, Bcs1 (Bcs1) Family	Bcs1	Chr7	2117114	2118571
CLAFUR5_00144	3.A.29	The Mitochondrial Inner Membrane i-AAA Protease Complex (MIMP) Familly	MIMP	Chr1	408774	410149
CLAFUR5_00324	3.A.29	The Mitochondrial Inner Membrane i-AAA Protease Complex (MIMP) Familly	MIMP	Chr1	1391368	1394121
CLAFUR5_04702	3.A.29	The Mitochondrial Inner Membrane i-AAA Protease Complex (MIMP) Familly	MIMP	Chr4	3417450	3418726
CLAFUR5_04746	3.A.29	The Mitochondrial Inner Membrane i-AAA Protease Complex (MIMP) Familly	MIMP	Chr4	3558404	3559797
CLAFUR5_06167	3.A.29	The Mitochondrial Inner Membrane i-AAA Protease Complex (MIMP) Familly	MIMP	Chr5	3516299	3518681
CLAFUR5_09916	3.A.29	The Mitochondrial Inner Membrane i-AAA Protease Complex (MIMP) Familly	MIMP	Chr7	357557	359067
CLAFUR5_00515	3.A.30	The Endoplasmic Reticulum Surface Retrieval Pathway (ER-SURF)	ER-SURF	Chr1	2353792	2355522
CLAFUR5_00949	3.A.30	The Endoplasmic Reticulum Surface Retrieval Pathway (ER-SURF)	ER-SURF	Chr1	4949923	4950609
CLAFUR5_01038	3.A.30	The Endoplasmic Reticulum Surface Retrieval Pathway (ER-SURF)	ER-SURF	Chr1	5310448	5311115
CLAFUR5_01115	3.A.30	The Endoplasmic Reticulum Surface Retrieval Pathway (ER-SURF)	ER-SURF	Chr1	5877997	5878673
CLAFUR5_02008	3.A.30	The Endoplasmic Reticulum Surface Retrieval Pathway (ER-SURF)	ER-SURF	Chr1	10097740	10099374
CLAFUR5_02596	3.A.30	The Endoplasmic Reticulum Surface Retrieval Pathway (ER-SURF)	ER-SURF	Chr2	916037	917078
CLAFUR5_02943	3.A.30	The Endoplasmic Reticulum Surface Retrieval Pathway (ER-SURF)	ER-SURF	Chr2	2441520	2442343
CLAFUR5_03456	3.A.30	The Endoplasmic Reticulum Surface Retrieval Pathway (ER-SURF)	ER-SURF	Chr2	5554260	5554919
CLAFUR5_03816	3.A.30	The Endoplasmic Reticulum Surface Retrieval Pathway (ER-SURF)	ER-SURF	Chr2	6730644	6731960
CLAFUR5_05714	3.A.30	The Endoplasmic Reticulum Surface Retrieval Pathway (ER-SURF)	ER-SURF	Chr5	1235626	1236866
CLAFUR5_07822	3.A.30	The Endoplasmic Reticulum Surface Retrieval Pathway (ER-SURF)	ER-SURF	Chr3	252700	254272
CLAFUR5_09326	3.A.30	The Endoplasmic Reticulum Surface Retrieval Pathway (ER-SURF)	ER-SURF	Chr9	2311346	2312404
CLAFUR5_10482	3.A.30	The Endoplasmic Reticulum Surface Retrieval Pathway (ER-SURF)	ER-SURF	Chr7	3327668	3328272
CLAFUR5_12214	3.A.30	The Endoplasmic Reticulum Surface Retrieval Pathway (ER-SURF)	ER-SURF	Chr10	3043304	3046898
CLAFUR5_12313	3.A.30	The Endoplasmic Reticulum Surface Retrieval Pathway (ER-SURF)	ER-SURF	Chr10	3311142	3313172
CLAFUR5_00475	3.A.31	The Endosomal Sorting Complexes Required for Transport III (ESCRT-III) Family	ESCRT-III	Chr1	2012370	2014972
CLAFUR5_00713	3.A.31	The Endosomal Sorting Complexes Required for Transport III (ESCRT-III) Family	ESCRT-III	Chr1	3425303	3427416
CLAFUR5_01001	3.A.31	The Endosomal Sorting Complexes Required for Transport III (ESCRT-III) Family	ESCRT-III	Chr1	5151018	5151671
CLAFUR5_01162	3.A.31	The Endosomal Sorting Complexes Required for Transport III (ESCRT-III) Family	ESCRT-III	Chr1	6044639	6056720
CLAFUR5_01309	3.A.31	The Endosomal Sorting Complexes Required for Transport III (ESCRT-III) Family	ESCRT-III	Chr1	7019034	7022273
CLAFUR5_01310	3.A.31	The Endosomal Sorting Complexes Required for Transport III (ESCRT-III) Family	ESCRT-III	Chr1	7022873	7025071
CLAFUR5_01394	3.A.31	The Endosomal Sorting Complexes Required for Transport III (ESCRT-III) Family	ESCRT-III	Chr1	7527896	7528811
CLAFUR5_01530	3.A.31	The Endosomal Sorting Complexes Required for Transport III (ESCRT-III) Family	ESCRT-III	Chr1	7849364	7851111
CLAFUR5_01635	3.A.31	The Endosomal Sorting Complexes Required for Transport III (ESCRT-III) Family	ESCRT-III	Chr1	8317947	8319482
CLAFUR5_03088	3.A.31	The Endosomal Sorting Complexes Required for Transport III (ESCRT-III) Family	ESCRT-III	Chr2	3534829	3535650
CLAFUR5_04406	3.A.31	The Endosomal Sorting Complexes Required for Transport III (ESCRT-III) Family	ESCRT-III	Chr4	1863453	1864257
CLAFUR5_04559	3.A.31	The Endosomal Sorting Complexes Required for Transport III (ESCRT-III) Family	ESCRT-III	Chr4	2577562	2578409
CLAFUR5_05435	3.A.31	The Endosomal Sorting Complexes Required for Transport III (ESCRT-III) Family	ESCRT-III	Chr5	194786	195475
CLAFUR5_06555	3.A.31	The Endosomal Sorting Complexes Required for Transport III (ESCRT-III) Family	ESCRT-III	Chr5	5432682	5433613
CLAFUR5_07862	3.A.31	The Endosomal Sorting Complexes Required for Transport III (ESCRT-III) Family	ESCRT-III	Chr3	340974	343717
CLAFUR5_08223	3.A.31	The Endosomal Sorting Complexes Required for Transport III (ESCRT-III) Family	ESCRT-III	Chr3	2854287	2857314
CLAFUR5_08387	3.A.31	The Endosomal Sorting Complexes Required for Transport III (ESCRT-III) Family	ESCRT-III	Chr3	4289944	4291254
CLAFUR5_08544	3.A.31	The Endosomal Sorting Complexes Required for Transport III (ESCRT-III) Family	ESCRT-III	Chr3	5230255	5232673
CLAFUR5_08684	3.A.31	The Endosomal Sorting Complexes Required for Transport III (ESCRT-III) Family	ESCRT-III	Chr3	5774331	5776157
CLAFUR5_09366	3.A.31	The Endosomal Sorting Complexes Required for Transport III (ESCRT-III) Family	ESCRT-III	Chr9	2504217	2505128
CLAFUR5_09379	3.A.31	The Endosomal Sorting Complexes Required for Transport III (ESCRT-III) Family	ESCRT-III	Chr9	2530489	2534245
CLAFUR5_09823	3.A.31	The Endosomal Sorting Complexes Required for Transport III (ESCRT-III) Family	ESCRT-III	Chr7	97527	98293
CLAFUR5_10443	3.A.31	The Endosomal Sorting Complexes Required for Transport III (ESCRT-III) Family	ESCRT-III	Chr7	3092653	3093435
CLAFUR5_11124	3.A.31	The Endosomal Sorting Complexes Required for Transport III (ESCRT-III) Family	ESCRT-III	Chr8	1731300	1732055
CLAFUR5_11825	3.A.31	The Endosomal Sorting Complexes Required for Transport III (ESCRT-III) Family	ESCRT-III	Chr10	794421	799794
CLAFUR5_13349	3.A.31	The Endosomal Sorting Complexes Required for Transport III (ESCRT-III) Family	ESCRT-III	Chr11	3279144	3280824
CLAFUR5_13353	3.A.31	The Endosomal Sorting Complexes Required for Transport III (ESCRT-III) Family	ESCRT-III	Chr11	3291003	3292355
CLAFUR5_13589	3.A.31	The Endosomal Sorting Complexes Required for Transport III (ESCRT-III) Family	ESCRT-III	Chr12	964417	967181
CLAFUR5_13931	3.A.31	The Endosomal Sorting Complexes Required for Transport III (ESCRT-III) Family	ESCRT-III	Chr12	2150126	2152636
CLAFUR5_05553	3.B.1	The Na+-transporting Carboxylic Acid Decarboxylase (NaT-DC) Family	NaT-DC	Chr5	756793	758560
CLAFUR5_06554	3.B.1	The Na+-transporting Carboxylic Acid Decarboxylase (NaT-DC) Family	NaT-DC	Chr5	5429868	5432009
CLAFUR5_09234	3.B.1	The Na+-transporting Carboxylic Acid Decarboxylase (NaT-DC) Family	NaT-DC	Chr9	1895085	1896866
CLAFUR5_12301	3.B.1	The Na+-transporting Carboxylic Acid Decarboxylase (NaT-DC) Family	NaT-DC	Chr10	3283295	3287118
CLAFUR5_00575	3.D.1	The H+ or Na+-translocating NADH Dehydrogenase (NDH) Family	NDH	Chr1	2723138	2723501
CLAFUR5_00643	3.D.1	The H+ or Na+-translocating NADH Dehydrogenase (NDH) Family	NDH	Chr1	3167714	3168127
CLAFUR5_00998	3.D.1	The H+ or Na+-translocating NADH Dehydrogenase (NDH) Family	NDH	Chr1	5147645	5148734
CLAFUR5_01544	3.D.1	The H+ or Na+-translocating NADH Dehydrogenase (NDH) Family	NDH	Chr1	7875818	7876592
CLAFUR5_01763	3.D.1	The H+ or Na+-translocating NADH Dehydrogenase (NDH) Family	NDH	Chr1	8916850	8917365
CLAFUR5_02205	3.D.1	The H+ or Na+-translocating NADH Dehydrogenase (NDH) Family	NDH	Chr1	10843634	10844163
CLAFUR5_02371	3.D.1	The H+ or Na+-translocating NADH Dehydrogenase (NDH) Family	NDH	Chr2	189464	191834
CLAFUR5_03043	3.D.1	The H+ or Na+-translocating NADH Dehydrogenase (NDH) Family	NDH	Chr2	3443881	3445673
CLAFUR5_03421	3.D.1	The H+ or Na+-translocating NADH Dehydrogenase (NDH) Family	NDH	Chr2	5398913	5399561
CLAFUR5_04308	3.D.1	The H+ or Na+-translocating NADH Dehydrogenase (NDH) Family	NDH	Chr4	1516797	1517608
CLAFUR5_04853	3.D.1	The H+ or Na+-translocating NADH Dehydrogenase (NDH) Family	NDH	Chr4	4049366	4050099
CLAFUR5_04933	3.D.1	The H+ or Na+-translocating NADH Dehydrogenase (NDH) Family	NDH	Chr4	4444510	4446542
CLAFUR5_05742	3.D.1	The H+ or Na+-translocating NADH Dehydrogenase (NDH) Family	NDH	Chr5	1302092	1303683
CLAFUR5_06269	3.D.1	The H+ or Na+-translocating NADH Dehydrogenase (NDH) Family	NDH	Chr5	4230779	4231263
CLAFUR5_07298	3.D.1	The H+ or Na+-translocating NADH Dehydrogenase (NDH) Family	NDH	Chr6	3505971	3506635
CLAFUR5_07448	3.D.1	The H+ or Na+-translocating NADH Dehydrogenase (NDH) Family	NDH	Chr6	4025825	4026636
CLAFUR5_07637	3.D.1	The H+ or Na+-translocating NADH Dehydrogenase (NDH) Family	NDH	Chr6	4617477	4618274
CLAFUR5_07764	3.D.1	The H+ or Na+-translocating NADH Dehydrogenase (NDH) Family	NDH	Chr3	63475	64754
CLAFUR5_07845	3.D.1	The H+ or Na+-translocating NADH Dehydrogenase (NDH) Family	NDH	Chr3	295100	296045
CLAFUR5_08129	3.D.1	The H+ or Na+-translocating NADH Dehydrogenase (NDH) Family	NDH	Chr3	2162409	2163915
CLAFUR5_08441	3.D.1	The H+ or Na+-translocating NADH Dehydrogenase (NDH) Family	NDH	Chr3	4610324	4611202
CLAFUR5_08545	3.D.1	The H+ or Na+-translocating NADH Dehydrogenase (NDH) Family	NDH	Chr3	5233830	5234463
CLAFUR5_09003	3.D.1	The H+ or Na+-translocating NADH Dehydrogenase (NDH) Family	NDH	Chr9	804225	804967
CLAFUR5_09284	3.D.1	The H+ or Na+-translocating NADH Dehydrogenase (NDH) Family	NDH	Chr9	2192907	2193515
CLAFUR5_09739	3.D.1	The H+ or Na+-translocating NADH Dehydrogenase (NDH) Family	NDH	Chr9	3673400	3674397
CLAFUR5_10321	3.D.1	The H+ or Na+-translocating NADH Dehydrogenase (NDH) Family	NDH	Chr7	2544156	2544859
CLAFUR5_11133	3.D.1	The H+ or Na+-translocating NADH Dehydrogenase (NDH) Family	NDH	Chr8	1748833	1749639
CLAFUR5_11285	3.D.1	The H+ or Na+-translocating NADH Dehydrogenase (NDH) Family	NDH	Chr8	2721237	2721728
CLAFUR5_11840	3.D.1	The H+ or Na+-translocating NADH Dehydrogenase (NDH) Family	NDH	Chr10	831671	832792
CLAFUR5_12840	3.D.1	The H+ or Na+-translocating NADH Dehydrogenase (NDH) Family	NDH	Chr11	1179994	1180812
CLAFUR5_12853	3.D.1	The H+ or Na+-translocating NADH Dehydrogenase (NDH) Family	NDH	Chr11	1204000	1204463
CLAFUR5_13203	3.D.1	The H+ or Na+-translocating NADH Dehydrogenase (NDH) Family	NDH	Chr11	2760494	2760964
CLAFUR5_13231	3.D.1	The H+ or Na+-translocating NADH Dehydrogenase (NDH) Family	NDH	Chr11	2828120	2829347
CLAFUR5_13540	3.D.1	The H+ or Na+-translocating NADH Dehydrogenase (NDH) Family	NDH	Chr12	756473	757317
CLAFUR5_11020	3.D.2	The Proton-translocating Transhydrogenase (PTH) Family	PTH	Chr8	1223394	1226776
CLAFUR5_11555	3.D.3	The Proton-translocating Quinol:Cytochrome c Reductase (QCR) Superfamily	QCR	Chr8	3684005	3684792
CLAFUR5_12285	3.D.3	The Proton-translocating Quinol:Cytochrome c Reductase (QCR) Superfamily	QCR	Chr10	3240563	3241813
CLAFUR5_00580	3.D.4	The Proton-translocating Cytochrome Oxidase (COX) Superfamily	COX	Chr1	2728554	2729154
CLAFUR5_00912	3.D.4	The Proton-translocating Cytochrome Oxidase (COX) Superfamily	COX	Chr1	4682513	4682983
CLAFUR5_02231	3.D.4	The Proton-translocating Cytochrome Oxidase (COX) Superfamily	COX	Chr1	10912280	10913206
CLAFUR5_02857	3.D.4	The Proton-translocating Cytochrome Oxidase (COX) Superfamily	COX	Chr2	2102310	2103157
CLAFUR5_03917	3.D.4	The Proton-translocating Cytochrome Oxidase (COX) Superfamily	COX	Chr4	249389	250181
CLAFUR5_04390	3.D.4	The Proton-translocating Cytochrome Oxidase (COX) Superfamily	COX	Chr4	1831099	1831529
CLAFUR5_05852	3.D.4	The Proton-translocating Cytochrome Oxidase (COX) Superfamily	COX	Chr5	1786870	1801499
CLAFUR5_07297	3.D.4	The Proton-translocating Cytochrome Oxidase (COX) Superfamily	COX	Chr6	3504804	3505511
CLAFUR5_14166	3.D.4	The Proton-translocating Cytochrome Oxidase (COX) Superfamily	COX	Chr13	263720	264826
CLAFUR5_14359	3.D.4	The Proton-translocating Cytochrome Oxidase (COX) Superfamily	COX	Chr13	927502	928274
CLAFUR5_06596	3.D.5	The Na+-translocating NADH:Quinone Dehydrogenase (Na-NDH or NQR) Family	Na-NDH	Chr5	5713838	5714925
CLAFUR5_00528	3.D.10	The Prokaryotic Succinate Dehydrogenase (SDH) Family	SDH	Chr1	2393039	2395018
CLAFUR5_04787	3.D.10	The Prokaryotic Succinate Dehydrogenase (SDH) Family	SDH	Chr4	3785979	3786926
CLAFUR5_07312	3.D.10	The Prokaryotic Succinate Dehydrogenase (SDH) Family	SDH	Chr6	3540851	3541576
CLAFUR5_08442	3.D.10	The Prokaryotic Succinate Dehydrogenase (SDH) Family	SDH	Chr3	4612074	4614158
CLAFUR5_08783	3.D.10	The Prokaryotic Succinate Dehydrogenase (SDH) Family	SDH	Chr3	6180459	6182660
CLAFUR5_03339	3.D.12	The Nitrogen Fixation Complex, FixABCX (FixABCX) Family	FixABCX	Chr2	4757078	4758133
CLAFUR5_05871	3.D.12	The Nitrogen Fixation Complex, FixABCX (FixABCX) Family	FixABCX	Chr5	1955599	1956415
CLAFUR5_10510	3.D.12	The Nitrogen Fixation Complex, FixABCX (FixABCX) Family	FixABCX	Chr7	3490405	3492309
CLAFUR5_01145	3.E.1	The Ion-translocating Microbial Rhodopsin (MR) Family	MR	Chr1	5947814	5950669
CLAFUR5_01332	3.E.1	The Ion-translocating Microbial Rhodopsin (MR) Family	MR	Chr1	7168696	7169908
CLAFUR5_05647	3.E.1	The Ion-translocating Microbial Rhodopsin (MR) Family	MR	Chr5	1079520	1080603
CLAFUR5_09151	3.E.1	The Ion-translocating Microbial Rhodopsin (MR) Family	MR	Chr9	1447708	1448927
CLAFUR5_14253	3.E.1	The Ion-translocating Microbial Rhodopsin (MR) Family	MR	Chr13	577513	578506
CLAFUR5_00164	4.C.1	The Fatty Acid Group Translocation (FAT) Family	FAT	Chr1	476514	478452
CLAFUR5_00358	4.C.1	The Fatty Acid Group Translocation (FAT) Family	FAT	Chr1	1550618	1552520
CLAFUR5_00370	4.C.1	The Fatty Acid Group Translocation (FAT) Family	FAT	Chr1	1587755	1589887
CLAFUR5_01294	4.C.1	The Fatty Acid Group Translocation (FAT) Family	FAT	Chr1	6980618	6982729
CLAFUR5_01594	4.C.1	The Fatty Acid Group Translocation (FAT) Family	FAT	Chr1	8218011	8219481
CLAFUR5_01695	4.C.1	The Fatty Acid Group Translocation (FAT) Family	FAT	Chr1	8443582	8445533
CLAFUR5_01805	4.C.1	The Fatty Acid Group Translocation (FAT) Family	FAT	Chr1	9008508	9010537
CLAFUR5_02007	4.C.1	The Fatty Acid Group Translocation (FAT) Family	FAT	Chr1	10094935	10096971
CLAFUR5_02496	4.C.1	The Fatty Acid Group Translocation (FAT) Family	FAT	Chr2	605984	606889
CLAFUR5_02728	4.C.1	The Fatty Acid Group Translocation (FAT) Family	FAT	Chr2	1587032	1588685
CLAFUR5_02821	4.C.1	The Fatty Acid Group Translocation (FAT) Family	FAT	Chr2	1801079	1803253
CLAFUR5_04428	4.C.1	The Fatty Acid Group Translocation (FAT) Family	FAT	Chr4	2177494	2182757
CLAFUR5_04580	4.C.1	The Fatty Acid Group Translocation (FAT) Family	FAT	Chr4	2788793	2790987
CLAFUR5_05079	4.C.1	The Fatty Acid Group Translocation (FAT) Family	FAT	Chr4	4831539	4833528
CLAFUR5_05156	4.C.1	The Fatty Acid Group Translocation (FAT) Family	FAT	Chr4	5283412	5285222
CLAFUR5_06108	4.C.1	The Fatty Acid Group Translocation (FAT) Family	FAT	Chr5	3390613	3392250
CLAFUR5_06119	4.C.1	The Fatty Acid Group Translocation (FAT) Family	FAT	Chr5	3415041	3416807
CLAFUR5_06144	4.C.1	The Fatty Acid Group Translocation (FAT) Family	FAT	Chr5	3467316	3468775
CLAFUR5_06571	4.C.1	The Fatty Acid Group Translocation (FAT) Family	FAT	Chr5	5464532	5465403
CLAFUR5_06755	4.C.1	The Fatty Acid Group Translocation (FAT) Family	FAT	Chr6	554082	555826
CLAFUR5_06832	4.C.1	The Fatty Acid Group Translocation (FAT) Family	FAT	Chr6	1262547	1264281
CLAFUR5_07819	4.C.1	The Fatty Acid Group Translocation (FAT) Family	FAT	Chr3	244001	246270
CLAFUR5_08312	4.C.1	The Fatty Acid Group Translocation (FAT) Family	FAT	Chr3	3528749	3530495
CLAFUR5_08364	4.C.1	The Fatty Acid Group Translocation (FAT) Family	FAT	Chr3	4070301	4072395
CLAFUR5_08467	4.C.1	The Fatty Acid Group Translocation (FAT) Family	FAT	Chr3	4901969	4904524
CLAFUR5_08632	4.C.1	The Fatty Acid Group Translocation (FAT) Family	FAT	Chr3	5524006	5525695
CLAFUR5_08791	4.C.1	The Fatty Acid Group Translocation (FAT) Family	FAT	Chr9	15649	30345
CLAFUR5_08910	4.C.1	The Fatty Acid Group Translocation (FAT) Family	FAT	Chr9	541603	543654
CLAFUR5_09052	4.C.1	The Fatty Acid Group Translocation (FAT) Family	FAT	Chr9	1044867	1048418
CLAFUR5_09107	4.C.1	The Fatty Acid Group Translocation (FAT) Family	FAT	Chr9	1330641	1332399
CLAFUR5_09152	4.C.1	The Fatty Acid Group Translocation (FAT) Family	FAT	Chr9	1449281	1450941
CLAFUR5_09361	4.C.1	The Fatty Acid Group Translocation (FAT) Family	FAT	Chr9	2494264	2496009
CLAFUR5_10020	4.C.1	The Fatty Acid Group Translocation (FAT) Family	FAT	Chr7	698558	700387
CLAFUR5_10739	4.C.1	The Fatty Acid Group Translocation (FAT) Family	FAT	Chr7	4487178	4501969
CLAFUR5_10889	4.C.1	The Fatty Acid Group Translocation (FAT) Family	FAT	Chr8	519416	521089
CLAFUR5_12186	4.C.1	The Fatty Acid Group Translocation (FAT) Family	FAT	Chr10	2910338	2910895
CLAFUR5_12354	4.C.1	The Fatty Acid Group Translocation (FAT) Family	FAT	Chr10	3402672	3404372
CLAFUR5_12662	4.C.1	The Fatty Acid Group Translocation (FAT) Family	FAT	Chr11	487132	490677
CLAFUR5_12667	4.C.1	The Fatty Acid Group Translocation (FAT) Family	FAT	Chr11	498970	499932
CLAFUR5_12913	4.C.1	The Fatty Acid Group Translocation (FAT) Family	FAT	Chr11	1475292	1489509
CLAFUR5_12914	4.C.1	The Fatty Acid Group Translocation (FAT) Family	FAT	Chr11	1490726	1492523
CLAFUR5_13164	4.C.1	The Fatty Acid Group Translocation (FAT) Family	FAT	Chr11	2658682	2661623
CLAFUR5_13658	4.C.1	The Fatty Acid Group Translocation (FAT) Family	FAT	Chr12	1118839	1120576
CLAFUR5_14029	4.C.1	The Fatty Acid Group Translocation (FAT) Family	FAT	Chr12	2488116	2489696
CLAFUR5_14350	4.C.1	The Fatty Acid Group Translocation (FAT) Family	FAT	Chr13	852968	856885
CLAFUR5_03834	4.C.2	The Carnitine O-Acyl Transferase (CarAT) Family	CarAT	Chr2	6774145	6776670
CLAFUR5_03871	4.C.2	The Carnitine O-Acyl Transferase (CarAT) Family	CarAT	Chr2	6916998	6919130
CLAFUR5_06034	4.C.3	The Acyl-CoA Thioesterase (ACoA-T) Family	ACoA-T	Chr5	2974265	2975440
CLAFUR5_07516	4.C.3	The Acyl-CoA Thioesterase (ACoA-T) Family	ACoA-T	Chr6	4244591	4245634
CLAFUR5_10786	4.C.3	The Acyl-CoA Thioesterase (ACoA-T) Family	ACoA-T	Chr8	149120	150100
CLAFUR5_12455	4.C.3	The Acyl-CoA Thioesterase (ACoA-T) Family	ACoA-T	Chr10	3855755	3856737
CLAFUR5_02591	4.D.1	The Putative Vectorial Glycosyl Polymerization (VGP) Family	VGP	Chr2	896860	902255
CLAFUR5_02592	4.D.1	The Putative Vectorial Glycosyl Polymerization (VGP) Family	VGP	Chr2	903962	909696
CLAFUR5_04368	4.D.1	The Putative Vectorial Glycosyl Polymerization (VGP) Family	VGP	Chr4	1651247	1654088
CLAFUR5_07475	4.D.1	The Putative Vectorial Glycosyl Polymerization (VGP) Family	VGP	Chr6	4084696	4088724
CLAFUR5_08186	4.D.1	The Putative Vectorial Glycosyl Polymerization (VGP) Family	VGP	Chr3	2641380	2643134
CLAFUR5_08400	4.D.1	The Putative Vectorial Glycosyl Polymerization (VGP) Family	VGP	Chr3	4515062	4519415
CLAFUR5_08411	4.D.1	The Putative Vectorial Glycosyl Polymerization (VGP) Family	VGP	Chr3	4546666	4550061
CLAFUR5_08973	4.D.1	The Putative Vectorial Glycosyl Polymerization (VGP) Family	VGP	Chr9	699277	701277
CLAFUR5_10472	4.D.1	The Putative Vectorial Glycosyl Polymerization (VGP) Family	VGP	Chr7	3302065	3303387
CLAFUR5_11846	4.D.1	The Putative Vectorial Glycosyl Polymerization (VGP) Family	VGP	Chr10	849149	852259
CLAFUR5_12024	4.D.1	The Putative Vectorial Glycosyl Polymerization (VGP) Family	VGP	Chr10	1484191	1485786
CLAFUR5_14373	4.D.1	The Putative Vectorial Glycosyl Polymerization (VGP) Family	VGP	Chr13	951806	953124
CLAFUR5_06368	4.D.2	The Glycosyl Transferase 2 (GT2) Family	GT2	Chr5	4578551	4579823
CLAFUR5_00192	4.D.3	The Glycan Glucosyl Transferase (OpgH) Family	OpgH	Chr1	608194	609166
CLAFUR5_02342	4.D.3	The Glycan Glucosyl Transferase (OpgH) Family	OpgH	Chr2	113916	116581
CLAFUR5_03059	4.D.3	The Glycan Glucosyl Transferase (OpgH) Family	OpgH	Chr2	3475011	3476921
CLAFUR5_04494	4.D.3	The Glycan Glucosyl Transferase (OpgH) Family	OpgH	Chr4	2328565	2331283
CLAFUR5_05893	4.D.3	The Glycan Glucosyl Transferase (OpgH) Family	OpgH	Chr5	2006450	2008341
CLAFUR5_07272	4.D.3	The Glycan Glucosyl Transferase (OpgH) Family	OpgH	Chr6	3461973	3462843
CLAFUR5_03352	4.E.1	The Vacuolar (Acidocalcisome) Polyphosphate Polymerase (V-PPP) Family	V-PPP	Chr2	4881990	4884579
CLAFUR5_09452	4.E.1	The Vacuolar (Acidocalcisome) Polyphosphate Polymerase (V-PPP) Family	V-PPP	Chr9	2985488	2988073
CLAFUR5_07173	4.F.1	The Choline/EthanolaminePhosphotransferase 1 (CEPT1) Family	CEPT1	Chr6	2915779	2917739
CLAFUR5_07991	4.F.1	The Choline/EthanolaminePhosphotransferase 1 (CEPT1) Family	CEPT1	Chr3	887624	889046
CLAFUR5_12890	4.F.1	The Choline/EthanolaminePhosphotransferase 1 (CEPT1) Family	CEPT1	Chr11	1279162	1280008
CLAFUR5_14227	4.F.1	The Choline/EthanolaminePhosphotransferase 1 (CEPT1) Family	CEPT1	Chr13	399212	400569
CLAFUR5_00319	5.B.1	The Phagocyte (gp91phox) NADPH Oxidase Family	gp91phox	Chr1	1384956	1386559
CLAFUR5_00387	5.B.1	The Phagocyte (gp91phox) NADPH Oxidase Family	gp91phox	Chr1	1631452	1634052
CLAFUR5_01158	5.B.1	The Phagocyte (gp91phox) NADPH Oxidase Family	gp91phox	Chr1	6034556	6036352
CLAFUR5_01356	5.B.1	The Phagocyte (gp91phox) NADPH Oxidase Family	gp91phox	Chr1	7326014	7327915
CLAFUR5_01657	5.B.1	The Phagocyte (gp91phox) NADPH Oxidase Family	gp91phox	Chr1	8363673	8365477
CLAFUR5_03097	5.B.1	The Phagocyte (gp91phox) NADPH Oxidase Family	gp91phox	Chr2	3558081	3559964
CLAFUR5_03807	5.B.1	The Phagocyte (gp91phox) NADPH Oxidase Family	gp91phox	Chr2	6708077	6710146
CLAFUR5_05734	5.B.1	The Phagocyte (gp91phox) NADPH Oxidase Family	gp91phox	Chr5	1285305	1287662
CLAFUR5_06771	5.B.1	The Phagocyte (gp91phox) NADPH Oxidase Family	gp91phox	Chr6	584067	585587
CLAFUR5_10303	5.B.1	The Phagocyte (gp91phox) NADPH Oxidase Family	gp91phox	Chr7	2456496	2458187
CLAFUR5_11416	5.B.1	The Phagocyte (gp91phox) NADPH Oxidase Family	gp91phox	Chr8	3088753	3090065
CLAFUR5_11857	5.B.1	The Phagocyte (gp91phox) NADPH Oxidase Family	gp91phox	Chr10	882305	884025
CLAFUR5_11972	5.B.1	The Phagocyte (gp91phox) NADPH Oxidase Family	gp91phox	Chr10	1297947	1300019
CLAFUR5_13327	5.B.1	The Phagocyte (gp91phox) NADPH Oxidase Family	gp91phox	Chr11	3223796	3225787
CLAFUR5_13729	5.B.1	The Phagocyte (gp91phox) NADPH Oxidase Family	gp91phox	Chr12	1468571	1470921
CLAFUR5_13799	5.B.1	The Phagocyte (gp91phox) NADPH Oxidase Family	gp91phox	Chr12	1644600	1646528
CLAFUR5_14091	5.B.1	The Phagocyte (gp91phox) NADPH Oxidase Family	gp91phox	Chr13	88607	89565
CLAFUR5_00214	5.B.2	The Eukaryotic Cytochrome b561 (Cytb561) Family	Cytb561	Chr1	777085	777988
CLAFUR5_00335	5.B.2	The Eukaryotic Cytochrome b561 (Cytb561) Family	Cytb561	Chr1	1417320	1418961
CLAFUR5_00547	5.B.2	The Eukaryotic Cytochrome b561 (Cytb561) Family	Cytb561	Chr1	2535269	2536780
CLAFUR5_06156	5.B.2	The Eukaryotic Cytochrome b561 (Cytb561) Family	Cytb561	Chr5	3488689	3489981
CLAFUR5_00877	5.B.14	The Flavin-based Extracellular Electron Transfer (F-EET) Family	F-EET	Chr1	4307265	4308887
CLAFUR5_02732	5.B.14	The Flavin-based Extracellular Electron Transfer (F-EET) Family	F-EET	Chr2	1595180	1596594
CLAFUR5_03150	5.B.14	The Flavin-based Extracellular Electron Transfer (F-EET) Family	F-EET	Chr2	3853021	3854883
CLAFUR5_05109	5.B.14	The Flavin-based Extracellular Electron Transfer (F-EET) Family	F-EET	Chr4	5044423	5045967
CLAFUR5_09530	5.B.14	The Flavin-based Extracellular Electron Transfer (F-EET) Family	F-EET	Chr9	3213867	3214749
CLAFUR5_09538	5.B.14	The Flavin-based Extracellular Electron Transfer (F-EET) Family	F-EET	Chr9	3233220	3235710
CLAFUR5_11614	5.B.14	The Flavin-based Extracellular Electron Transfer (F-EET) Family	F-EET	Chr8	3974765	3976931
CLAFUR5_00321	8.A.5	The Voltage-gated K+ Channel β-subunit (Kvβ) Family	KTN	Chr1	1388121	1389352
CLAFUR5_00543	8.A.5	The Voltage-gated K+ Channel β-subunit (Kvβ) Family	KTN	Chr1	2529012	2530342
CLAFUR5_00680	8.A.5	The Voltage-gated K+ Channel β-subunit (Kvβ) Family	KTN	Chr1	3334955	3336167
CLAFUR5_00844	8.A.5	The Voltage-gated K+ Channel β-subunit (Kvβ) Family	KTN	Chr1	4063104	4063701
CLAFUR5_00978	8.A.5	The Voltage-gated K+ Channel β-subunit (Kvβ) Family	KTN	Chr1	5092076	5093026
CLAFUR5_01211	8.A.5	The Voltage-gated K+ Channel β-subunit (Kvβ) Family	KTN	Chr1	6306332	6307760
CLAFUR5_02347	8.A.5	The Voltage-gated K+ Channel β-subunit (Kvβ) Family	KTN	Chr2	127552	128876
CLAFUR5_02908	8.A.5	The Voltage-gated K+ Channel β-subunit (Kvβ) Family	KTN	Chr2	2254055	2255439
CLAFUR5_02971	8.A.5	The Voltage-gated K+ Channel β-subunit (Kvβ) Family	KTN	Chr2	2656409	2657335
CLAFUR5_04842	8.A.5	The Voltage-gated K+ Channel β-subunit (Kvβ) Family	KTN	Chr4	4023163	4024323
CLAFUR5_05652	8.A.5	The Voltage-gated K+ Channel β-subunit (Kvβ) Family	KTN	Chr5	1086823	1087863
CLAFUR5_06349	8.A.5	The Voltage-gated K+ Channel β-subunit (Kvβ) Family	KTN	Chr5	4550231	4551450
CLAFUR5_10345	8.A.5	The Voltage-gated K+ Channel β-subunit (Kvβ) Family	KTN	Chr7	2600051	2601007
CLAFUR5_11401	8.A.5	The Voltage-gated K+ Channel β-subunit (Kvβ) Family	KTN	Chr8	3051670	3053047
CLAFUR5_13179	8.A.5	The Voltage-gated K+ Channel β-subunit (Kvβ) Family	KTN	Chr11	2688835	2690038
CLAFUR5_13299	8.A.5	The Voltage-gated K+ Channel β-subunit (Kvβ) Family	KTN	Chr11	3151456	3153615
CLAFUR5_13317	8.A.5	The Voltage-gated K+ Channel β-subunit (Kvβ) Family	KTN	Chr11	3207829	3208810
CLAFUR5_13398	8.A.5	The Voltage-gated K+ Channel β-subunit (Kvβ) Family	KTN	Chr12	100856	102147
CLAFUR5_13793	8.A.5	The Voltage-gated K+ Channel β-subunit (Kvβ) Family	KTN	Chr12	1632378	1633397
CLAFUR5_02586	8.A.6	The Auxiliary Nutrient Transporter (ANT) Family	ANT	Chr2	875448	885284
CLAFUR5_13852	8.A.8	The Phosphotransferase System HPr (HPr) Family	HPr	Chr12	1757773	1758378
CLAFUR5_00679	8.A.9	The rBAT Transport Accessory Protein (rBAT) Family	rBAT	Chr1	3331976	3333847
CLAFUR5_04850	8.A.9	The rBAT Transport Accessory Protein (rBAT) Family	rBAT	Chr4	4043190	4045157
CLAFUR5_05026	8.A.9	The rBAT Transport Accessory Protein (rBAT) Family	rBAT	Chr4	4727125	4728839
CLAFUR5_05798	8.A.9	The rBAT Transport Accessory Protein (rBAT) Family	rBAT	Chr5	1554672	1556608
CLAFUR5_06259	8.A.9	The rBAT Transport Accessory Protein (rBAT) Family	rBAT	Chr5	4090826	4092621
CLAFUR5_08228	8.A.9	The rBAT Transport Accessory Protein (rBAT) Family	rBAT	Chr3	2867751	2869629
CLAFUR5_10768	8.A.9	The rBAT Transport Accessory Protein (rBAT) Family	rBAT	Chr8	77510	79279
CLAFUR5_11447	8.A.9	The rBAT Transport Accessory Protein (rBAT) Family	rBAT	Chr8	3209700	3211808
CLAFUR5_01661	8.A.11	The Immunophilin-like Prolyl:peptidyl Isomerase Regulator (I-PPI) Family	I-PPI	Chr1	8373488	8373975
CLAFUR5_05094	8.A.11	The Immunophilin-like Prolyl:peptidyl Isomerase Regulator (I-PPI) Family	I-PPI	Chr4	5003133	5003827
CLAFUR5_09310	8.A.11	The Immunophilin-like Prolyl:peptidyl Isomerase Regulator (I-PPI) Family	I-PPI	Chr9	2261504	2263043
CLAFUR5_07358	8.A.13	The Tetratricopeptide Repeat (Tpr1) Family	Tpr1	Chr6	3667562	3671206
CLAFUR5_06963	8.A.15	The K+ Channel Accessory Protein (KChAP) Family	KChAP	Chr6	2007810	2010060
CLAFUR5_11706	8.A.16	The Ca+ Channel Auxiliary Subunit γ1-γ8 (CCAγ) Family	CCA?	Chr10	83944	87996
CLAFUR5_01014	8.A.21	The Stomatin/Podocin/Band 7/Nephrosis.2/SPFH (Stomatin) Family	Stomatin	Chr1	5177534	5178841
CLAFUR5_01773	8.A.21	The Stomatin/Podocin/Band 7/Nephrosis.2/SPFH (Stomatin) Family	Stomatin	Chr1	8937055	8937956
CLAFUR5_09244	8.A.21	The Stomatin/Podocin/Band 7/Nephrosis.2/SPFH (Stomatin) Family	Stomatin	Chr9	1913330	1914436
CLAFUR5_09397	8.A.21	The Stomatin/Podocin/Band 7/Nephrosis.2/SPFH (Stomatin) Family	Stomatin	Chr9	2592837	2594068
CLAFUR5_09557	8.A.21	The Stomatin/Podocin/Band 7/Nephrosis.2/SPFH (Stomatin) Family	Stomatin	Chr9	3274599	3276318
CLAFUR5_13882	8.A.24	The Ezrin/Radixin/Moesin-binding Phosphoprotein 50 (EBP50) Family	EBP50	Chr12	1937358	1938166
CLAFUR5_03136	8.A.27	The CDC50 P-type ATPase Lipid Flippase Subunit (CDC50) Family	CDC50	Chr2	3650422	3651884
CLAFUR5_01219	8.A.28	The Ankyrin (Ankyrin) Family	Ankyrin	Chr1	6325256	6326068
CLAFUR5_01957	8.A.28	The Ankyrin (Ankyrin) Family	Ankyrin	Chr1	9537394	9540951
CLAFUR5_02005	8.A.28	The Ankyrin (Ankyrin) Family	Ankyrin	Chr1	10088663	10091092
CLAFUR5_02016	8.A.28	The Ankyrin (Ankyrin) Family	Ankyrin	Chr1	10127040	10128119
CLAFUR5_03959	8.A.28	The Ankyrin (Ankyrin) Family	Ankyrin	Chr4	448416	449387
CLAFUR5_11059	8.A.28	The Ankyrin (Ankyrin) Family	Ankyrin	Chr8	1353482	1357101
CLAFUR5_12062	8.A.28	The Ankyrin (Ankyrin) Family	Ankyrin	Chr10	1820099	1821166
CLAFUR5_13134	8.A.28	The Ankyrin (Ankyrin) Family	Ankyrin	Chr11	2584268	2586025
CLAFUR5_13506	8.A.28	The Ankyrin (Ankyrin) Family	Ankyrin	Chr12	664008	667543
CLAFUR5_14109	8.A.28	The Ankyrin (Ankyrin) Family	Ankyrin	Chr13	126948	129677
CLAFUR5_00052	8.A.30	The Nedd4-Family Interacting Protein-2 (Nedd4) Family	Nedd4	Chr1	207693	213468
CLAFUR5_06479	8.A.30	The Nedd4-Family Interacting Protein-2 (Nedd4) Family	Nedd4	Chr5	4976402	4979905
CLAFUR5_12800	8.A.30	The Nedd4-Family Interacting Protein-2 (Nedd4) Family	Nedd4	Chr11	1066719	1067851
CLAFUR5_00749	8.A.32	The β-Amyloid Cleaving Enzyme (BACE1) Family	BACE1	Chr1	3518708	3519939
CLAFUR5_03107	8.A.32	The β-Amyloid Cleaving Enzyme (BACE1) Family	BACE1	Chr2	3576883	3578130
CLAFUR5_03649	8.A.32	The β-Amyloid Cleaving Enzyme (BACE1) Family	BACE1	Chr2	6370304	6371728
CLAFUR5_05837	8.A.32	The β-Amyloid Cleaving Enzyme (BACE1) Family	BACE1	Chr5	1760280	1762048
CLAFUR5_06056	8.A.32	The β-Amyloid Cleaving Enzyme (BACE1) Family	BACE1	Chr5	3236689	3237369
CLAFUR5_08972	8.A.32	The β-Amyloid Cleaving Enzyme (BACE1) Family	BACE1	Chr9	696364	697668
CLAFUR5_09508	8.A.32	The β-Amyloid Cleaving Enzyme (BACE1) Family	BACE1	Chr9	3111983	3113390
CLAFUR5_10979	8.A.32	The β-Amyloid Cleaving Enzyme (BACE1) Family	BACE1	Chr8	1138302	1140050
CLAFUR5_11529	8.A.32	The β-Amyloid Cleaving Enzyme (BACE1) Family	BACE1	Chr8	3569955	3571358
CLAFUR5_11777	8.A.32	The β-Amyloid Cleaving Enzyme (BACE1) Family	BACE1	Chr10	449307	450388
CLAFUR5_00835	8.A.34	The Endophilin (Endophilin) Family	Endophilin	Chr1	4040427	4042907
CLAFUR5_01527	8.A.34	The Endophilin (Endophilin) Family	Endophilin	Chr1	7844212	7845617
CLAFUR5_07108	8.A.34	The Endophilin (Endophilin) Family	Endophilin	Chr6	2662423	2663829
CLAFUR5_07335	8.A.34	The Endophilin (Endophilin) Family	Endophilin	Chr6	3585076	3588021
CLAFUR5_03642	8.A.41	The Stretch-activated Calcium Channel Auxiliary Protein, Mid1 (Mid1) Family	Mid1	Chr2	6354331	6356358
CLAFUR5_05922	8.A.43	The NEAT-domain containing methaemoglobin heme sequestration (N-MHS) Family	N-MHS	Chr5	2411884	2413123
CLAFUR5_09384	8.A.43	The NEAT-domain containing methaemoglobin heme sequestration (N-MHS) Family	N-MHS	Chr9	2545710	2552393
CLAFUR5_10917	8.A.43	The NEAT-domain containing methaemoglobin heme sequestration (N-MHS) Family	N-MHS	Chr8	576590	582079
CLAFUR5_02093	8.A.49	The Klotho Auxiliary Protein (Klotho) Family	Klotho	Chr1	10427289	10429390
CLAFUR5_04563	8.A.49	The Klotho Auxiliary Protein (Klotho) Family	Klotho	Chr4	2687574	2689387
CLAFUR5_00786	8.A.51	The Dipeptidyl-aminopeptidase-like Protein 6 beta subunit of Kv4 channels (DPP6) Family	DPP6	Chr1	3887275	3889989
CLAFUR5_09767	8.A.51	The Dipeptidyl-aminopeptidase-like Protein 6 beta subunit of Kv4 channels (DPP6) Family	DPP6	Chr9	3843734	3846217
CLAFUR5_03313	8.A.52	The Ubiquitin-related Protein Degradation (UPD) Family	UPD	Chr2	4611148	4612464
CLAFUR5_11834	8.A.52	The Ubiquitin-related Protein Degradation (UPD) Family	UPD	Chr10	816075	817427
CLAFUR5_02096	8.A.61	The Endoplasmic Reticulum-derived Vesicle Protein, Erv14 (Erv14) Family	Erv14	Chr1	10434526	10435061
CLAFUR5_10290	8.A.63	The Sigma Non-opioid Intracellular Recpetor, (S1R) Family	S1R	Chr7	2418797	2419501
CLAFUR5_08897	8.A.65	The Endoplasmic Reticulum (ER)-Plasma Membrane (PM) Junctional Competence Regulator (TMEM110) Family	TMEM110	Chr9	405429	407035
CLAFUR5_06791	8.A.66	The Dystrophin (Dystrophin) Family	Dystrophin	Chr6	987260	989341
CLAFUR5_00527	8.A.67	The Os-9 Quality Control (ERAD) Protein (Os-9) Family	Os-9	Chr1	2391032	2392695
CLAFUR5_04315	8.A.68	The Endomembrane protein-70 (EMP70) Family	EMP70	Chr4	1530807	1533067
CLAFUR5_09449	8.A.68	The Endomembrane protein-70 (EMP70) Family	EMP70	Chr9	2978736	2980719
CLAFUR5_06211	8.A.70	The Endomembrane Morphogenesis TMEM170A (TMEM170A) Family	TMEM170A	Chr5	3707363	3707895
CLAFUR5_14336	8.A.73	The Mitochondrial ATP synthase Stress-responsive Protein (MASP) Family	MASP	Chr13	762983	763442
CLAFUR5_01295	8.A.77	The Sheddase (Sheddase) Family	Sheddase	Chr1	6983219	6985871
CLAFUR5_08303	8.A.80	The (Pro)Renin Receptor (PRR) Family	PRR	Chr3	3446462	3447670
CLAFUR5_02574	8.A.82	The Calmodulin Calcium Binding Protein (Calmodulin) Family	Calmodulin	Chr2	818976	819705
CLAFUR5_03195	8.A.82	The Calmodulin Calcium Binding Protein (Calmodulin) Family	Calmodulin	Chr2	3962263	3962888
CLAFUR5_05404	8.A.82	The Calmodulin Calcium Binding Protein (Calmodulin) Family	Calmodulin	Chr5	98234	98969
CLAFUR5_08217	8.A.82	The Calmodulin Calcium Binding Protein (Calmodulin) Family	Calmodulin	Chr3	2817952	2818504
CLAFUR5_08636	8.A.82	The Calmodulin Calcium Binding Protein (Calmodulin) Family	Calmodulin	Chr3	5531589	5532150
CLAFUR5_09055	8.A.82	The Calmodulin Calcium Binding Protein (Calmodulin) Family	Calmodulin	Chr9	1053468	1054757
CLAFUR5_01682	8.A.87	The TBC1 Domain (TBC1) Family	TBC1	Chr1	8417168	8419457
CLAFUR5_01904	8.A.87	The TBC1 Domain (TBC1) Family	TBC1	Chr1	9386945	9389969
CLAFUR5_04996	8.A.87	The TBC1 Domain (TBC1) Family	TBC1	Chr4	4666745	4669495
CLAFUR5_05551	8.A.87	The TBC1 Domain (TBC1) Family	TBC1	Chr5	750657	754102
CLAFUR5_09721	8.A.87	The TBC1 Domain (TBC1) Family	TBC1	Chr9	3638621	3641131
CLAFUR5_09962	8.A.87	The TBC1 Domain (TBC1) Family	TBC1	Chr7	583559	586081
CLAFUR5_11274	8.A.87	The TBC1 Domain (TBC1) Family	TBC1	Chr8	2695011	2697044
CLAFUR5_11921	8.A.87	The TBC1 Domain (TBC1) Family	TBC1	Chr10	1106620	1110607
CLAFUR5_02659	8.A.88	The calciquestrin (CASQ) Family	CASQ	Chr2	1369103	1370253
CLAFUR5_07846	8.A.88	The calciquestrin (CASQ) Family	CASQ	Chr3	296444	298582
CLAFUR5_08386	8.A.88	The calciquestrin (CASQ) Family	CASQ	Chr3	4288055	4289602
CLAFUR5_12827	8.A.88	The calciquestrin (CASQ) Family	CASQ	Chr11	1154739	1156427
CLAFUR5_01689	8.A.91	The Syntaxin (Syntaxin) Family	Syntaxin	Chr1	8430365	8431539
CLAFUR5_01769	8.A.91	The Syntaxin (Syntaxin) Family	Syntaxin	Chr1	8929696	8930877
CLAFUR5_05403	8.A.91	The Syntaxin (Syntaxin) Family	Syntaxin	Chr5	96408	97698
CLAFUR5_13675	8.A.91	The Syntaxin (Syntaxin) Family	Syntaxin	Chr12	1152457	1153342
CLAFUR5_14605	8.A.91	The Syntaxin (Syntaxin) Family	Syntaxin	Chr13	1960328	1961377
CLAFUR5_00510	8.A.92	The G-Protein αβγ Complex (GPC) Family	GPC	Chr1	2343321	2345066
CLAFUR5_00774	8.A.92	The G-Protein αβγ Complex (GPC) Family	GPC	Chr1	3709558	3710673
CLAFUR5_01025	8.A.92	The G-Protein αβγ Complex (GPC) Family	GPC	Chr1	5195682	5198810
CLAFUR5_01199	8.A.92	The G-Protein αβγ Complex (GPC) Family	GPC	Chr1	6153932	6155157
CLAFUR5_01442	8.A.92	The G-Protein αβγ Complex (GPC) Family	GPC	Chr1	7633510	7636050
CLAFUR5_02273	8.A.92	The G-Protein αβγ Complex (GPC) Family	GPC	Chr1	11195744	11198299
CLAFUR5_02997	8.A.92	The G-Protein αβγ Complex (GPC) Family	GPC	Chr2	3011957	3013397
CLAFUR5_03273	8.A.92	The G-Protein αβγ Complex (GPC) Family	GPC	Chr2	4513998	4517084
CLAFUR5_03341	8.A.92	The G-Protein αβγ Complex (GPC) Family	GPC	Chr2	4762864	4764187
CLAFUR5_03489	8.A.92	The G-Protein αβγ Complex (GPC) Family	GPC	Chr2	5628972	5631386
CLAFUR5_03541	8.A.92	The G-Protein αβγ Complex (GPC) Family	GPC	Chr2	5780079	5785000
CLAFUR5_03903	8.A.92	The G-Protein αβγ Complex (GPC) Family	GPC	Chr4	23598	24793
CLAFUR5_04568	8.A.92	The G-Protein αβγ Complex (GPC) Family	GPC	Chr4	2701451	2702701
CLAFUR5_04783	8.A.92	The G-Protein αβγ Complex (GPC) Family	GPC	Chr4	3777329	3778867
CLAFUR5_05623	8.A.92	The G-Protein αβγ Complex (GPC) Family	GPC	Chr5	1007883	1010567
CLAFUR5_05929	8.A.92	The G-Protein αβγ Complex (GPC) Family	GPC	Chr5	2420551	2422562
CLAFUR5_06326	8.A.92	The G-Protein αβγ Complex (GPC) Family	GPC	Chr5	4495740	4496874
CLAFUR5_07411	8.A.92	The G-Protein αβγ Complex (GPC) Family	GPC	Chr6	3876783	3878910
CLAFUR5_07613	8.A.92	The G-Protein αβγ Complex (GPC) Family	GPC	Chr6	4553299	4556351
CLAFUR5_08496	8.A.92	The G-Protein αβγ Complex (GPC) Family	GPC	Chr3	5013255	5016200
CLAFUR5_09129	8.A.92	The G-Protein αβγ Complex (GPC) Family	GPC	Chr9	1379925	1381820
CLAFUR5_12344	8.A.92	The G-Protein αβγ Complex (GPC) Family	GPC	Chr10	3382316	3383788
CLAFUR5_12412	8.A.92	The G-Protein αβγ Complex (GPC) Family	GPC	Chr10	3689254	3690273
CLAFUR5_13490	8.A.92	The G-Protein αβγ Complex (GPC) Family	GPC	Chr12	618507	620026
CLAFUR5_08339	8.A.93	The Sigma2 Receptor or TMEM97 (S2R) Family	S2R	Chr3	3584605	3585349
CLAFUR5_00276	8.A.98	The 14-3-3 protein (14-3-3) Family	14-3-3	Chr1	1244958	1247144
CLAFUR5_04638	8.A.98	The 14-3-3 protein (14-3-3) Family	14-3-3	Chr4	2988594	2989563
CLAFUR5_04944	8.A.98	The 14-3-3 protein (14-3-3) Family	14-3-3	Chr4	4475973	4477015
CLAFUR5_12054	8.A.102	The Reticulon (Reticulon) Family	Reticulon	Chr10	1614219	1615226
CLAFUR5_00524	8.A.104	The 5'-AMP-activated protein kinase (AMPK) Family	AMPK	Chr1	2384892	2386950
CLAFUR5_00694	8.A.104	The 5'-AMP-activated protein kinase (AMPK) Family	AMPK	Chr1	3370971	3372798
CLAFUR5_00712	8.A.104	The 5'-AMP-activated protein kinase (AMPK) Family	AMPK	Chr1	3420600	3423594
CLAFUR5_01110	8.A.104	The 5'-AMP-activated protein kinase (AMPK) Family	AMPK	Chr1	5866629	5869849
CLAFUR5_01277	8.A.104	The 5'-AMP-activated protein kinase (AMPK) Family	AMPK	Chr1	6703884	6706047
CLAFUR5_01777	8.A.104	The 5'-AMP-activated protein kinase (AMPK) Family	AMPK	Chr1	8944406	8948227
CLAFUR5_01790	8.A.104	The 5'-AMP-activated protein kinase (AMPK) Family	AMPK	Chr1	8979717	8983628
CLAFUR5_02234	8.A.104	The 5'-AMP-activated protein kinase (AMPK) Family	AMPK	Chr1	10915858	10917516
CLAFUR5_02639	8.A.104	The 5'-AMP-activated protein kinase (AMPK) Family	AMPK	Chr2	1325439	1327472
CLAFUR5_04336	8.A.104	The 5'-AMP-activated protein kinase (AMPK) Family	AMPK	Chr4	1569752	1573295
CLAFUR5_04569	8.A.104	The 5'-AMP-activated protein kinase (AMPK) Family	AMPK	Chr4	2703329	2705956
CLAFUR5_04571	8.A.104	The 5'-AMP-activated protein kinase (AMPK) Family	AMPK	Chr4	2711209	2712636
CLAFUR5_05760	8.A.104	The 5'-AMP-activated protein kinase (AMPK) Family	AMPK	Chr5	1356709	1358594
CLAFUR5_05816	8.A.104	The 5'-AMP-activated protein kinase (AMPK) Family	AMPK	Chr5	1654302	1655806
CLAFUR5_06394	8.A.104	The 5'-AMP-activated protein kinase (AMPK) Family	AMPK	Chr5	4646610	4648589
CLAFUR5_06570	8.A.104	The 5'-AMP-activated protein kinase (AMPK) Family	AMPK	Chr5	5462456	5463769
CLAFUR5_06819	8.A.104	The 5'-AMP-activated protein kinase (AMPK) Family	AMPK	Chr6	1232692	1237512
CLAFUR5_06821	8.A.104	The 5'-AMP-activated protein kinase (AMPK) Family	AMPK	Chr6	1238659	1240556
CLAFUR5_06996	8.A.104	The 5'-AMP-activated protein kinase (AMPK) Family	AMPK	Chr6	2072715	2074448
CLAFUR5_07025	8.A.104	The 5'-AMP-activated protein kinase (AMPK) Family	AMPK	Chr6	2143354	2145975
CLAFUR5_07825	8.A.104	The 5'-AMP-activated protein kinase (AMPK) Family	AMPK	Chr3	257974	260000
CLAFUR5_07922	8.A.104	The 5'-AMP-activated protein kinase (AMPK) Family	AMPK	Chr3	583217	584912
CLAFUR5_10475	8.A.104	The 5'-AMP-activated protein kinase (AMPK) Family	AMPK	Chr7	3311340	3314084
CLAFUR5_10541	8.A.104	The 5'-AMP-activated protein kinase (AMPK) Family	AMPK	Chr7	3553885	3555165
CLAFUR5_10654	8.A.104	The 5'-AMP-activated protein kinase (AMPK) Family	AMPK	Chr7	4200651	4202416
CLAFUR5_11277	8.A.104	The 5'-AMP-activated protein kinase (AMPK) Family	AMPK	Chr8	2704281	2707973
CLAFUR5_11282	8.A.104	The 5'-AMP-activated protein kinase (AMPK) Family	AMPK	Chr8	2713852	2716460
CLAFUR5_12112	8.A.104	The 5'-AMP-activated protein kinase (AMPK) Family	AMPK	Chr10	1946890	1949135
CLAFUR5_12182	8.A.104	The 5'-AMP-activated protein kinase (AMPK) Family	AMPK	Chr10	2904784	2907599
CLAFUR5_12296	8.A.104	The 5'-AMP-activated protein kinase (AMPK) Family	AMPK	Chr10	3267091	3271007
CLAFUR5_12938	8.A.104	The 5'-AMP-activated protein kinase (AMPK) Family	AMPK	Chr11	1851467	1857346
CLAFUR5_13079	8.A.104	The 5'-AMP-activated protein kinase (AMPK) Family	AMPK	Chr11	2340951	2342227
CLAFUR5_13969	8.A.104	The 5'-AMP-activated protein kinase (AMPK) Family	AMPK	Chr12	2258515	2260323
CLAFUR5_02849	8.A.105	The Multi-Copper-containing FerroOxidase (MCFO) Family	MCFO	Chr2	2085977	2087340
CLAFUR5_04741	8.A.107	The V-type ATPase assembly factor, ATP6AP1 (ATP6AP1) Family	ATP6AP1	Chr4	3549282	3550236
CLAFUR5_07118	8.A.108	The Curature-stabilizing Protein YOP1 (YOP1) Family	YOP1	Chr6	2682946	2683686
CLAFUR5_10592	8.A.108	The Curature-stabilizing Protein YOP1 (YOP1) Family	YOP1	Chr7	3828243	3829320
CLAFUR5_10514	8.A.109	The Endoplasmic Reticulum Junction-forming protein (Lunapark) Family	Lunapark	Chr7	3497899	3499044
CLAFUR5_06705	8.A.111	The Store-operated Ca2+ Entry-associated Regulatory Factor (SARAF) Family	SARAF	Chr6	286097	287550
CLAFUR5_01798	8.A.112	The Respiratory Supercomplex Factor (Rcf) Family	Rcf	Chr1	8997215	8997826
CLAFUR5_03322	8.A.112	The Respiratory Supercomplex Factor (Rcf) Family	Rcf	Chr2	4723210	4724064
CLAFUR5_00715	8.A.114	The Huntington-interacting Protein 14 (HIP14) Family	HIP14	Chr1	3431596	3432798
CLAFUR5_06014	8.A.114	The Huntington-interacting Protein 14 (HIP14) Family	HIP14	Chr5	2931586	2932995
CLAFUR5_06364	8.A.114	The Huntington-interacting Protein 14 (HIP14) Family	HIP14	Chr5	4573743	4575464
CLAFUR5_08120	8.A.114	The Huntington-interacting Protein 14 (HIP14) Family	HIP14	Chr3	2144751	2146341
CLAFUR5_08377	8.A.114	The Huntington-interacting Protein 14 (HIP14) Family	HIP14	Chr3	4101614	4104015
CLAFUR5_14190	8.A.114	The Huntington-interacting Protein 14 (HIP14) Family	HIP14	Chr13	313267	315384
CLAFUR5_00935	8.A.117	The Neuroligin (Nlg) Family	Nlg	Chr1	4845455	4846547
CLAFUR5_02548	8.A.117	The Neuroligin (Nlg) Family	Nlg	Chr2	765732	767792
CLAFUR5_04009	8.A.117	The Neuroligin (Nlg) Family	Nlg	Chr4	640402	642059
CLAFUR5_04200	8.A.117	The Neuroligin (Nlg) Family	Nlg	Chr4	1254723	1256571
CLAFUR5_04546	8.A.117	The Neuroligin (Nlg) Family	Nlg	Chr4	2551172	2552904
CLAFUR5_05032	8.A.117	The Neuroligin (Nlg) Family	Nlg	Chr4	4740212	4742606
CLAFUR5_05470	8.A.117	The Neuroligin (Nlg) Family	Nlg	Chr5	456133	457792
CLAFUR5_05842	8.A.117	The Neuroligin (Nlg) Family	Nlg	Chr5	1770318	1772327
CLAFUR5_06154	8.A.117	The Neuroligin (Nlg) Family	Nlg	Chr5	3485534	3487448
CLAFUR5_07498	8.A.117	The Neuroligin (Nlg) Family	Nlg	Chr6	4208995	4210710
CLAFUR5_07770	8.A.117	The Neuroligin (Nlg) Family	Nlg	Chr3	74747	76549
CLAFUR5_08185	8.A.117	The Neuroligin (Nlg) Family	Nlg	Chr3	2639056	2641185
CLAFUR5_09630	8.A.117	The Neuroligin (Nlg) Family	Nlg	Chr9	3435865	3437945
CLAFUR5_10385	8.A.117	The Neuroligin (Nlg) Family	Nlg	Chr7	2897056	2898844
CLAFUR5_10611	8.A.117	The Neuroligin (Nlg) Family	Nlg	Chr7	3866232	3867992
CLAFUR5_11085	8.A.117	The Neuroligin (Nlg) Family	Nlg	Chr8	1536056	1538321
CLAFUR5_11533	8.A.117	The Neuroligin (Nlg) Family	Nlg	Chr8	3576801	3578313
CLAFUR5_11879	8.A.117	The Neuroligin (Nlg) Family	Nlg	Chr10	930710	932528
CLAFUR5_12319	8.A.117	The Neuroligin (Nlg) Family	Nlg	Chr10	3323428	3325139
CLAFUR5_13197	8.A.117	The Neuroligin (Nlg) Family	Nlg	Chr11	2748718	2749939
CLAFUR5_13199	8.A.117	The Neuroligin (Nlg) Family	Nlg	Chr11	2752477	2754164
CLAFUR5_13362	8.A.117	The Neuroligin (Nlg) Family	Nlg	Chr11	3304210	3305861
CLAFUR5_13738	8.A.117	The Neuroligin (Nlg) Family	Nlg	Chr12	1500145	1501326
CLAFUR5_14088	8.A.117	The Neuroligin (Nlg) Family	Nlg	Chr13	48840	49819
CLAFUR5_03620	8.A.125	The Cleft Lip and Palate Transmembrane Protein 1 (Clptm1) Family	Clptm1	Chr2	6155105	6157163
CLAFUR5_00885	8.A.128	The Signaling Adaptor Protein KARAP/DAP12/TYROBP (SAP) Family	SAP	Chr1	4325764	4328388
CLAFUR5_01572	8.A.128	The Signaling Adaptor Protein KARAP/DAP12/TYROBP (SAP) Family	SAP	Chr1	8116037	8117879
CLAFUR5_01622	8.A.128	The Signaling Adaptor Protein KARAP/DAP12/TYROBP (SAP) Family	SAP	Chr1	8286446	8289310
CLAFUR5_01816	8.A.128	The Signaling Adaptor Protein KARAP/DAP12/TYROBP (SAP) Family	SAP	Chr1	9042142	9043913
CLAFUR5_01975	8.A.128	The Signaling Adaptor Protein KARAP/DAP12/TYROBP (SAP) Family	SAP	Chr1	9860386	9862792
CLAFUR5_02201	8.A.128	The Signaling Adaptor Protein KARAP/DAP12/TYROBP (SAP) Family	SAP	Chr1	10836718	10839170
CLAFUR5_02678	8.A.128	The Signaling Adaptor Protein KARAP/DAP12/TYROBP (SAP) Family	SAP	Chr2	1405313	1406704
CLAFUR5_03916	8.A.128	The Signaling Adaptor Protein KARAP/DAP12/TYROBP (SAP) Family	SAP	Chr4	245914	247375
CLAFUR5_04373	8.A.128	The Signaling Adaptor Protein KARAP/DAP12/TYROBP (SAP) Family	SAP	Chr4	1661965	1662753
CLAFUR5_04524	8.A.128	The Signaling Adaptor Protein KARAP/DAP12/TYROBP (SAP) Family	SAP	Chr4	2505138	2507168
CLAFUR5_04585	8.A.128	The Signaling Adaptor Protein KARAP/DAP12/TYROBP (SAP) Family	SAP	Chr4	2841482	2843707
CLAFUR5_04614	8.A.128	The Signaling Adaptor Protein KARAP/DAP12/TYROBP (SAP) Family	SAP	Chr4	2925688	2927595
CLAFUR5_06378	8.A.128	The Signaling Adaptor Protein KARAP/DAP12/TYROBP (SAP) Family	SAP	Chr5	4600514	4602210
CLAFUR5_06855	8.A.128	The Signaling Adaptor Protein KARAP/DAP12/TYROBP (SAP) Family	SAP	Chr6	1475391	1476131
CLAFUR5_07746	8.A.128	The Signaling Adaptor Protein KARAP/DAP12/TYROBP (SAP) Family	SAP	Chr6	4963116	4964826
CLAFUR5_09128	8.A.128	The Signaling Adaptor Protein KARAP/DAP12/TYROBP (SAP) Family	SAP	Chr9	1376770	1379252
CLAFUR5_09810	8.A.128	The Signaling Adaptor Protein KARAP/DAP12/TYROBP (SAP) Family	SAP	Chr9	4050899	4052532
CLAFUR5_09896	8.A.128	The Signaling Adaptor Protein KARAP/DAP12/TYROBP (SAP) Family	SAP	Chr7	324324	326906
CLAFUR5_10615	8.A.128	The Signaling Adaptor Protein KARAP/DAP12/TYROBP (SAP) Family	SAP	Chr7	3872293	3874026
CLAFUR5_12595	8.A.128	The Signaling Adaptor Protein KARAP/DAP12/TYROBP (SAP) Family	SAP	Chr11	237663	239323
CLAFUR5_12975	8.A.128	The Signaling Adaptor Protein KARAP/DAP12/TYROBP (SAP) Family	SAP	Chr11	1953971	1955114
CLAFUR5_14427	8.A.128	The Signaling Adaptor Protein KARAP/DAP12/TYROBP (SAP) Family	SAP	Chr13	1087908	1089863
CLAFUR5_08375	8.A.130	The Transmembrane Protein 204 (TMEM204) Family	TMEM204	Chr3	4094809	4097790
CLAFUR5_00891	8.A.132	The Interferon/Interleukin Receptor (IIR) Family	IIR	Chr1	4340313	4342016
CLAFUR5_08150	8.A.134	The Vezatin (Veratin) Family	Vezatin	Chr3	2453815	2455801
CLAFUR5_00338	8.A.136	The Beta-Arrestin (ARRB) Family	ARRB	Chr1	1425295	1427847
CLAFUR5_04309	8.A.137	The Clathrin (Clathrin) Family	Clathrin	Chr4	1518247	1519905
CLAFUR5_05107	8.A.137	The Clathrin (Clathrin) Family	Clathrin	Chr4	5035830	5041167
CLAFUR5_06252	8.A.137	The Clathrin (Clathrin) Family	Clathrin	Chr5	4077502	4079273
CLAFUR5_13244	8.A.137	The Clathrin (Clathrin) Family	Clathrin	Chr11	2896293	2900318
CLAFUR5_08043	8.A.141	The Eros Chaparone Protein (Eros) Family	Eros	Chr3	1361385	1363268
CLAFUR5_06373	8.A.142	The PAT Intramembrane Chaparone Complex (PAT) Family	PAT	Chr5	4590852	4592282
CLAFUR5_01600	8.A.147	The Peroxiredoxin Heme-binding Protein, Tpx1 (Tpx1) Family	Tpx1	Chr1	8228732	8229622
CLAFUR5_01618	8.A.147	The Peroxiredoxin Heme-binding Protein, Tpx1 (Tpx1) Family	Tpx1	Chr1	8278634	8279373
CLAFUR5_11827	8.A.147	The Peroxiredoxin Heme-binding Protein, Tpx1 (Tpx1) Family	Tpx1	Chr10	803128	803953
CLAFUR5_02035	8.A.148	The Plasma Membrane Organizing Center, Eisosome (Eisosome) Family	Eisosome	Chr1	10286776	10287901
CLAFUR5_09180	8.A.148	The Plasma Membrane Organizing Center, Eisosome (Eisosome) Family	Eisosome	Chr9	1640637	1641766
CLAFUR5_05397	8.A.150	The Mitochondrial Metalloendopeptidase OMA1 (OMA1) Family	OMA1	Chr5	86177	87298
CLAFUR5_02106	8.A.151	The IP₃R binding protein released with inositol 1,4,5-trisphosphate (IRBIT) Family	IRBIT	Chr1	10460575	10462162
CLAFUR5_00833	8.A.156	The MICOS Complex (MICOS-C) Family	MICOS-C	Chr1	4036374	4036814
CLAFUR5_12808	8.A.156	The MICOS Complex (MICOS-C) Family	MICOS-C	Chr11	1084000	1084871
CLAFUR5_00672	8.A.159	The MARCH Ubiquitin Ligase (MARCH) Family	MARCH	Chr1	3313785	3314717
CLAFUR5_06528	8.A.159	The MARCH Ubiquitin Ligase (MARCH) Family	MARCH	Chr5	5222729	5228143
CLAFUR5_05761	8.A.160	The Catenin (Catenin) Family	Catenin	Chr5	1361835	1363908
CLAFUR5_01462	8.A.163	The HSP90/CDC37 (HSP90/CDC37) Family	HSP90/CDC37	Chr1	7671044	7673155
CLAFUR5_06222	8.A.163	The HSP90/CDC37 (HSP90/CDC37) Family	HSP90/CDC37	Chr5	3735016	3736125
CLAFUR5_09023	8.A.164	The Integral Membrane Carbonic Anhydrase XI (CA9) Family	CA9	Chr9	840412	841304
CLAFUR5_08355	8.A.165	The Calnexin (Calnexin) Family	Calnexin	Chr3	3825882	3827679
CLAFUR5_02808	8.A.169	The Fungal Inheritance of Cortical ER protein 2 (ICE2) Family	ICE2	Chr2	1768027	1769235
CLAFUR5_07230	8.A.169	The Fungal Inheritance of Cortical ER protein 2 (ICE2) Family	ICE2	Chr6	3179666	3181059
CLAFUR5_13937	8.A.169	The Fungal Inheritance of Cortical ER protein 2 (ICE2) Family	ICE2	Chr12	2160322	2161647
CLAFUR5_12499	8.B.9	The Triflin Toxin (Triflin or CRISP) Family	Triflin	Chr10	3961579	3962217
CLAFUR5_14165	8.B.9	The Triflin Toxin (Triflin or CRISP) Family	Triflin	Chr13	258679	259373
CLAFUR5_00591	9.A.1	The Non ABC Multidrug Exporter (N-MDE) Family	PLI	Chr1	2755840	2759489
CLAFUR5_01261	9.A.1	The Non ABC Multidrug Exporter (N-MDE) Family	PLI	Chr1	6671300	6674145
CLAFUR5_02619	9.A.1	The Non ABC Multidrug Exporter (N-MDE) Family	PLI	Chr2	1272560	1276610
CLAFUR5_12231	9.A.1	The Non ABC Multidrug Exporter (N-MDE) Family	PLI	Chr10	3082031	3084773
CLAFUR5_12256	9.A.1	The Non ABC Multidrug Exporter (N-MDE) Family	PLI	Chr10	3177265	3181308
CLAFUR5_14303	9.A.1	The Non ABC Multidrug Exporter (N-MDE) Family	PLI	Chr13	684285	686481
CLAFUR5_00975	9.A.3	The Sorting Nexin27 (SNX27)-Retromer Assembly Apparatus (RetromerAA) Family	RetromerAA	Chr1	5086356	5087140
CLAFUR5_01006	9.A.3	The Sorting Nexin27 (SNX27)-Retromer Assembly Apparatus (RetromerAA) Family	RetromerAA	Chr1	5162725	5163663
CLAFUR5_01578	9.A.3	The Sorting Nexin27 (SNX27)-Retromer Assembly Apparatus (RetromerAA) Family	RetromerAA	Chr1	8134522	8135356
CLAFUR5_02926	9.A.3	The Sorting Nexin27 (SNX27)-Retromer Assembly Apparatus (RetromerAA) Family	RetromerAA	Chr2	2396814	2399247
CLAFUR5_03282	9.A.3	The Sorting Nexin27 (SNX27)-Retromer Assembly Apparatus (RetromerAA) Family	RetromerAA	Chr2	4534278	4535274
CLAFUR5_03708	9.A.3	The Sorting Nexin27 (SNX27)-Retromer Assembly Apparatus (RetromerAA) Family	RetromerAA	Chr2	6502615	6503499
CLAFUR5_05595	9.A.3	The Sorting Nexin27 (SNX27)-Retromer Assembly Apparatus (RetromerAA) Family	RetromerAA	Chr5	876372	877160
CLAFUR5_05768	9.A.3	The Sorting Nexin27 (SNX27)-Retromer Assembly Apparatus (RetromerAA) Family	RetromerAA	Chr5	1374474	1375329
CLAFUR5_08232	9.A.3	The Sorting Nexin27 (SNX27)-Retromer Assembly Apparatus (RetromerAA) Family	RetromerAA	Chr3	2875021	2875830
CLAFUR5_09140	9.A.3	The Sorting Nexin27 (SNX27)-Retromer Assembly Apparatus (RetromerAA) Family	RetromerAA	Chr9	1410165	1412658
CLAFUR5_09668	9.A.3	The Sorting Nexin27 (SNX27)-Retromer Assembly Apparatus (RetromerAA) Family	RetromerAA	Chr9	3510822	3512718
CLAFUR5_10666	9.A.3	The Sorting Nexin27 (SNX27)-Retromer Assembly Apparatus (RetromerAA) Family	RetromerAA	Chr7	4228057	4230793
CLAFUR5_10923	9.A.3	The Sorting Nexin27 (SNX27)-Retromer Assembly Apparatus (RetromerAA) Family	RetromerAA	Chr8	593430	594156
CLAFUR5_13013	9.A.3	The Sorting Nexin27 (SNX27)-Retromer Assembly Apparatus (RetromerAA) Family	RetromerAA	Chr11	2047732	2048538
CLAFUR5_13600	9.A.3	The Sorting Nexin27 (SNX27)-Retromer Assembly Apparatus (RetromerAA) Family	RetromerAA	Chr12	994853	995689
CLAFUR5_14248	9.A.3	The Sorting Nexin27 (SNX27)-Retromer Assembly Apparatus (RetromerAA) Family	RetromerAA	Chr13	537563	538204
CLAFUR5_14528	9.A.3	The Sorting Nexin27 (SNX27)-Retromer Assembly Apparatus (RetromerAA) Family	RetromerAA	Chr13	1468227	1469053
CLAFUR5_14610	9.A.3	The Sorting Nexin27 (SNX27)-Retromer Assembly Apparatus (RetromerAA) Family	RetromerAA	Chr13	2009646	2010528
CLAFUR5_03316	9.A.6	The ATP Exporter (ATP-E) Family	ATP-E	Chr2	4619767	4622933
CLAFUR5_07240	9.A.6	The ATP Exporter (ATP-E) Family	ATP-E	Chr6	3325069	3328034
CLAFUR5_08637	9.A.6	The ATP Exporter (ATP-E) Family	ATP-E	Chr3	5675921	5679701
CLAFUR5_06053	9.A.14	The G-protein-coupled receptor (GPCR) Family	GPCR	Chr5	3230150	3231384
CLAFUR5_00017	9.A.15	The Autophagy-related Phagophore-formation Transporter (APT) Family	APT	Chr1	126351	127415
CLAFUR5_00347	9.A.15	The Autophagy-related Phagophore-formation Transporter (APT) Family	APT	Chr1	1441798	1444998
CLAFUR5_00696	9.A.15	The Autophagy-related Phagophore-formation Transporter (APT) Family	APT	Chr1	3374601	3375091
[truncated: 289 more rows]

## Sheet: Table S9
Table S9. Secreted proteins and candidate effectors in the genome of Cladosporium fulvum Race 5. The table shows all proteins containing a predicted signal peptide (SP), their size (amino acids), prediction of EffectorP, number of transmembrane (TM) domains in the mature protein, predicted GPI-anchor (PFrate ≤ 0.005 means probable GPI-anchor), number and percentage of cysteines residues, name of …
Gene	Length (aa)	EffetorP	TMHelices in mature protein	PredGPI FPrate	No. of cysteines	Cysteines (%)	Candidate effector name	Classification	Chromosome	Start	End
CLAFUR5_00001	130	Effector	0	0.698	2	1.538		SSP	Chr1	30389	30833
CLAFUR5_00004	165	Effector	0	0.323	4	2.424	Ecp2	SSP	Chr1	33707	34260
CLAFUR5_00005	600	Non-effector	0	0.789	4	0.667		noSSP	Chr1	35760	37562
CLAFUR5_00006	600	Non-effector	0	0.89	4	0.667		noSSP	Chr1	38243	40166
CLAFUR5_00011	370	Non-effector	6	0.154	4	1.081		noSSP	Chr1	48816	49928
CLAFUR5_00021	79	Non-effector	0	0.948	0	0		noSSP	Chr1	131962	132201
CLAFUR5_00034	119	Effector	0	0.909	6	5.042	Ecp4	SSP	Chr1	157832	158248
CLAFUR5_00043	290	Non-effector	1	0.652	6	2.069		noSSP	Chr1	181603	182604
CLAFUR5_00044	683	Non-effector	0	0.575	2	0.293		noSSP	Chr1	183558	185798
CLAFUR5_00058	2133	Non-effector	0	0.675	20	0.938		noSSP	Chr1	228141	234671
CLAFUR5_00064	371	Non-effector	0	0.428	4	1.078		noSSP	Chr1	243667	245230
CLAFUR5_00065	91	Effector	0	0.043	5	5.495	Ecp23	SSP	Chr1	246400	246797
CLAFUR5_00077	217	Non-effector	1	0.288	2	0.922		noSSP	Chr1	272043	272756
CLAFUR5_00090	196	Non-effector	0	0.091	4	2.041	Ecp58-1	SSP	Chr1	302826	303466
CLAFUR5_00106	579	Non-effector	0	0.009	4	0.691		noSSP	Chr1	327707	329446
CLAFUR5_00152	82	Non-effector	1	0.009	1	1.22		noSSP	Chr1	427406	427675
CLAFUR5_00172	574	Non-effector	0	0.007	13	2.265		noSSP	Chr1	491023	493155
CLAFUR5_00176	214	Non-effector	0	0	7	3.271		noSSP	Chr1	581525	582237
CLAFUR5_00185	525	Non-effector	0	0.493	4	0.762		noSSP	Chr1	594980	596872
CLAFUR5_00187	172	Non-effector	0	0.522	5	2.907		SSP	Chr1	598697	599242
CLAFUR5_00192	306	Non-effector	0	0.394	5	1.634		noSSP	Chr1	608194	609166
CLAFUR5_00210	162	Effector	0	0.741	4	2.469		SSP	Chr1	771784	772327
CLAFUR5_00214	266	Non-effector	5	0.575	0	0		noSSP	Chr1	777085	777988
CLAFUR5_00220	504	Non-effector	1	0.756	2	0.397		noSSP	Chr1	868365	869879
CLAFUR5_00228	297	Non-effector	0	0.954	4	1.347		noSSP	Chr1	1019336	1020229
CLAFUR5_00251	126	Non-effector	0	0.652	4	3.175		SSP	Chr1	1081210	1081590
CLAFUR5_00275	521	Non-effector	0	0.36	7	1.344		noSSP	Chr1	1242656	1244370
CLAFUR5_00281	436	Non-effector	0	0.493	4	0.917		noSSP	Chr1	1292796	1294106
CLAFUR5_00282	281	Non-effector	0	0.252	8	2.847		noSSP	Chr1	1296168	1297194
CLAFUR5_00293	678	Non-effector	0	0.575	6	0.885		noSSP	Chr1	1320338	1322524
CLAFUR5_00325	183	Effector	0	0.575	13	7.104		SSP	Chr1	1394979	1395702
CLAFUR5_00335	528	Non-effector	5	0.675	9	1.705		noSSP	Chr1	1417320	1418961
CLAFUR5_00346	241	Non-effector	0	0.983	3	1.245		noSSP	Chr1	1440271	1441194
CLAFUR5_00348	301	Non-effector	0	0.252	2	0.664		noSSP	Chr1	1445146	1446051
CLAFUR5_00377	267	Non-effector	0	0.394	3	1.124		noSSP	Chr1	1609182	1609985
CLAFUR5_00381	313	Effector	0	0.493	16	5.112		SSP	Chr1	1620191	1621191
CLAFUR5_00406	1169	Non-effector	0	0.522	4	0.342		noSSP	Chr1	1682632	1686496
CLAFUR5_00407	332	Non-effector	0	0.627	10	3.012		noSSP	Chr1	1687946	1689174
CLAFUR5_00414	408	Non-effector	0	0.428	2	0.49		noSSP	Chr1	1705145	1706371
CLAFUR5_00428	352	Non-effector	2	0.575	8	2.273		noSSP	Chr1	1733661	1734823
CLAFUR5_00432	397	Non-effector	0	0.014	4	1.008		noSSP	Chr1	1813832	1815129
CLAFUR5_00446	1278	Non-effector	12	0.652	35	2.739		noSSP	Chr1	1870524	1874416
CLAFUR5_00450	564	Non-effector	0	0.954	8	1.418		noSSP	Chr1	1886436	1888496
CLAFUR5_00496	551	Non-effector	0	0.675	4	0.726		noSSP	Chr1	2127218	2128873
CLAFUR5_00512	559	Non-effector	0	0.652	10	1.789		noSSP	Chr1	2347437	2349231
CLAFUR5_00517	260	Non-effector	0	0.756	2	0.769		noSSP	Chr1	2358085	2358867
CLAFUR5_00527	534	Non-effector	0	0.698	8	1.498		noSSP	Chr1	2391032	2392695
CLAFUR5_00541	614	Non-effector	0	0.323	22	3.583		noSSP	Chr1	2526148	2527992
CLAFUR5_00545	274	Non-effector	0	0.001	2	0.73		noSSP	Chr1	2532648	2533472
CLAFUR5_00547	503	Non-effector	5	0.675	4	0.795		noSSP	Chr1	2535269	2536780
CLAFUR5_00588	480	Non-effector	1	0.773	15	3.125		noSSP	Chr1	2744856	2746452
CLAFUR5_00592	234	Non-effector	1	0	1	0.427		noSSP	Chr1	2760387	2761250
CLAFUR5_00593	234	Non-effector	0	0	0	0		noSSP	Chr1	2762714	2763523
CLAFUR5_00595	1479	Non-effector	3	0.604	31	2.096		noSSP	Chr1	2764780	2769219
CLAFUR5_00610	513	Non-effector	0	0.522	7	1.365		noSSP	Chr1	2798510	2800243
CLAFUR5_00619	351	Non-effector	3	0.288	9	2.564		noSSP	Chr1	3092384	3093439
CLAFUR5_00620	401	Non-effector	0	0.394	3	0.748		noSSP	Chr1	3094290	3095544
CLAFUR5_00645	345	Non-effector	0	0.493	1	0.29		noSSP	Chr1	3169691	3170843
CLAFUR5_00647	203	Non-effector	0	0.001	0	0		noSSP	Chr1	3172577	3173241
CLAFUR5_00649	315	Non-effector	0	0	6	1.905		noSSP	Chr1	3175919	3177002
CLAFUR5_00665	263	Non-effector	0	0.001	8	3.042		noSSP	Chr1	3292701	3293630
CLAFUR5_00681	209	Non-effector	0	0.004	10	4.785		noSSP	Chr1	3336305	3336985
CLAFUR5_00682	1354	Non-effector	1	0.036	25	1.846		noSSP	Chr1	3337937	3342001
CLAFUR5_00716	411	Non-effector	0	0.937	12	2.92		noSSP	Chr1	3432972	3434329
CLAFUR5_00725	493	Non-effector	0	0.604	4	0.811		noSSP	Chr1	3451257	3452952
CLAFUR5_00741	865	Non-effector	0	0.154	19	2.197		noSSP	Chr1	3494285	3496882
CLAFUR5_00770	444	Non-effector	8	0.493	7	1.577		noSSP	Chr1	3697032	3698463
CLAFUR5_00782	86	Effector	0	0.675	1	1.163		SSP	Chr1	3800693	3801011
CLAFUR5_00789	112	Non-effector	0	0.394	0	0		noSSP	Chr1	3894466	3894864
CLAFUR5_00796	268	Non-effector	0	0.942	2	0.746		noSSP	Chr1	3962294	3963247
CLAFUR5_00801	192	Non-effector	0	0.001	0	0		noSSP	Chr1	3970388	3971026
CLAFUR5_00804	105	Effector	0	0.652	2	1.905		SSP	Chr1	3975847	3976164
CLAFUR5_00814	372	Non-effector	2	0.323	17	4.57		noSSP	Chr1	3990495	3991671
CLAFUR5_00820	362	Non-effector	0	0.323	1	0.276		noSSP	Chr1	4007522	4008610
CLAFUR5_00843	185	Non-effector	0	0.002	0	0		noSSP	Chr1	4061762	4062379
CLAFUR5_00860	414	Non-effector	0	0.919	9	2.174		noSSP	Chr1	4201312	4202723
CLAFUR5_00885	775	Non-effector	0	0.879	7	0.903		noSSP	Chr1	4325764	4328388
CLAFUR5_00904	287	Non-effector	0	0.323	6	2.091		noSSP	Chr1	4576304	4577167
CLAFUR5_00907	298	Non-effector	1	0.002	4	1.342		noSSP	Chr1	4584748	4585852
CLAFUR5_00910	407	Non-effector	0	0.72	5	1.229		noSSP	Chr1	4678831	4680290
CLAFUR5_00932	272	Non-effector	1	0.548	4	1.471		noSSP	Chr1	4800468	4801446
CLAFUR5_00940	518	Non-effector	0	0.05	6	1.158		noSSP	Chr1	4856357	4857913
CLAFUR5_00959	128	Non-effector	0	0.001	0	0		noSSP	Chr1	4978091	4978477
CLAFUR5_00967	91	Effector	0	0.575	1	1.099		SSP	Chr1	5063656	5063984
CLAFUR5_00986	211	Effector	0	0.043	8	3.791		SSP	Chr1	5105260	5106008
CLAFUR5_01078	408	Effector	0	0.463	6	1.471		SSP	Chr1	5497466	5498873
CLAFUR5_01079	215	Non-effector	0	0.84	5	2.326		SSP	Chr1	5499101	5499813
CLAFUR5_01128	707	Non-effector	0	0.463	15	2.122		noSSP	Chr1	5900952	5903075
CLAFUR5_01158	598	Non-effector	7	0.741	7	1.171		noSSP	Chr1	6034556	6036352
CLAFUR5_01194	1217	Non-effector	0	0.252	13	1.068		noSSP	Chr1	6143314	6147018
CLAFUR5_01196	418	Non-effector	4	0.004	5	1.196		noSSP	Chr1	6148354	6149670
CLAFUR5_01251	1242	Non-effector	0	0.493	20	1.61		noSSP	Chr1	6646389	6651318
CLAFUR5_01260	491	Non-effector	0	0.001	0	0		noSSP	Chr1	6668399	6669874
CLAFUR5_01269	436	Non-effector	0	0.091	15	3.44		noSSP	Chr1	6685027	6686390
CLAFUR5_01272	476	Non-effector	0	0.942	0	0		noSSP	Chr1	6696400	6697894
CLAFUR5_01295	829	Non-effector	1	0.604	45	5.428		noSSP	Chr1	6983219	6985871
CLAFUR5_01311	498	Non-effector	0	0.522	5	1.004		noSSP	Chr1	7025166	7026779
CLAFUR5_01320	115	Non-effector	0	0.109	0	0		noSSP	Chr1	7141552	7141953
CLAFUR5_01327	314	Non-effector	0	0.756	8	2.548		noSSP	Chr1	7158379	7159375
CLAFUR5_01328	572	Non-effector	8	0.216	15	2.622		noSSP	Chr1	7160702	7162471
CLAFUR5_01351	439	Non-effector	0	0.428	8	1.822		noSSP	Chr1	7313878	7315257
CLAFUR5_01362	588	Non-effector	0	0.652	1	0.17		noSSP	Chr1	7334322	7336206
CLAFUR5_01374	124	Non-effector	0	0.675	6	4.839		SSP	Chr1	7357409	7357837
CLAFUR5_01378	129	Non-effector	0	0.927	1	0.775		noSSP	Chr1	7494106	7494495
CLAFUR5_01381	228	Effector	0	0.756	1	0.439		SSP	Chr1	7504236	7505033
CLAFUR5_01404	142	Effector	3	0.548	4	2.817		SSP	Chr1	7549226	7549709
CLAFUR5_01406	388	Non-effector	0	0.001	2	0.515		noSSP	Chr1	7553755	7554921
CLAFUR5_01436	401	Non-effector	0	0.807	8	1.995		noSSP	Chr1	7619877	7621190
CLAFUR5_01443	545	Non-effector	0	0.043	3	0.55		noSSP	Chr1	7636673	7638310
CLAFUR5_01461	170	Non-effector	0	0.493	4	2.353	Ecp52	SSP	Chr1	7669729	7670241
CLAFUR5_01478	190	Non-effector	0	0.001	1	0.526		noSSP	Chr1	7700030	7701023
CLAFUR5_01499	189	Effector	0	0.72	5	2.646		SSP	Chr1	7766795	7767364
CLAFUR5_01503	880	Non-effector	0	0.824	10	1.136		noSSP	Chr1	7780022	7783155
CLAFUR5_01513	619	Non-effector	1	0.05	3	0.485		noSSP	Chr1	7810342	7812301
CLAFUR5_01522	122	Non-effector	0	0.074	0	0		noSSP	Chr1	7831576	7832322
CLAFUR5_01523	94	Effector	0	0.252	11	11.702	Ecp43-1	SSP	Chr1	7833725	7834111
CLAFUR5_01524	655	Non-effector	0	0.288	5	0.763		noSSP	Chr1	7835458	7837477
CLAFUR5_01572	595	Non-effector	1	0.288	5	0.84		noSSP	Chr1	8116037	8117879
CLAFUR5_01580	185	Effector	0	0.96	4	2.162		SSP	Chr1	8138146	8138948
CLAFUR5_01597	302	Effector	0	0.109	1	0.331		SSP	Chr1	8223115	8224197
CLAFUR5_01609	101	Effector	0	0.428	6	5.941	Ecp28-1	SSP	Chr1	8246690	8247223
CLAFUR5_01622	775	Non-effector	0	0.741	4	0.516		noSSP	Chr1	8286446	8289310
CLAFUR5_01642	622	Non-effector	0	0.008	6	0.965		noSSP	Chr1	8332162	8334030
CLAFUR5_01646	472	Non-effector	0	0.006	16	3.39		noSSP	Chr1	8343297	8344779
CLAFUR5_01661	142	Effector	0	0.773	3	2.113		SSP	Chr1	8373488	8373975
CLAFUR5_01685	110	Unlikely	0	0.014	9	8.182		SSP	Chr1	8424563	8425006
CLAFUR5_01698	168	Non-effector	0	0.867	1	0.595		noSSP	Chr1	8450477	8450983
CLAFUR5_01726	488	Non-effector	0	0.129	9	1.844		noSSP	Chr1	8602761	8604227
CLAFUR5_01752	538	Non-effector	1	0.021	7	1.301		noSSP	Chr1	8889209	8890990
CLAFUR5_01808	113	Non-effector	0	0.323	0	0		noSSP	Chr1	9013270	9014063
CLAFUR5_01812	1249	Non-effector	0	0.575	54	4.323		noSSP	Chr1	9027265	9031069
CLAFUR5_01816	444	Non-effector	0	0.756	3	0.676		noSSP	Chr1	9042142	9043913
CLAFUR5_01834	518	Non-effector	0	0.575	4	0.772		noSSP	Chr1	9089113	9090669
CLAFUR5_01894	195	Effector	0	0.741	5	2.564		SSP	Chr1	9364763	9365551
CLAFUR5_01908	748	Non-effector	0	0.036	11	1.471		noSSP	Chr1	9397756	9400002
CLAFUR5_01926	83	Effector	0	0.652	8	9.639	CE39	SSP	Chr1	9427796	9428159
CLAFUR5_01931	393	Non-effector	0	0.036	12	3.053		noSSP	Chr1	9437512	9438693
CLAFUR5_01934	401	Non-effector	0	0.937	7	1.746		noSSP	Chr1	9443308	9444569
CLAFUR5_01947	3046	Non-effector	0	0.575	18	0.591		noSSP	Chr1	9506690	9515852
CLAFUR5_01962	68	Effector	0	0.05	10	14.706	CE21	SSP	Chr1	9662834	9663094
CLAFUR5_01971	553	Non-effector	3	0.252	9	1.627		noSSP	Chr1	9851404	9853182
CLAFUR5_01994	722	Non-effector	0	0.756	70	9.695		noSSP	Chr1	10060696	10062864
CLAFUR5_02010	253	Non-effector	0	0.575	9	3.557		noSSP	Chr1	10102652	10103774
CLAFUR5_02037	287	Non-effector	2	0.741	0	0		noSSP	Chr1	10292017	10293025
CLAFUR5_02055	495	Non-effector	0	0.004	6	1.212		noSSP	Chr1	10341834	10343321
CLAFUR5_02065	287	Non-effector	0	0.004	1	0.348		noSSP	Chr1	10360488	10362130
CLAFUR5_02068	379	Non-effector	0	0.604	5	1.319		noSSP	Chr1	10365329	10366827
CLAFUR5_02077	152	Unlikely	0	0.575	15	9.868		SSP	Chr1	10395407	10395918
CLAFUR5_02089	164	Effector	0	0.741	5	3.049		SSP	Chr1	10417913	10418646
CLAFUR5_02091	1106	Non-effector	7	0.824	34	3.074		noSSP	Chr1	10420701	10424074
CLAFUR5_02093	631	Non-effector	0	0.463	9	1.426		noSSP	Chr1	10427289	10429390
CLAFUR5_02105	348	Non-effector	0	0.323	6	1.724		noSSP	Chr1	10458740	10459951
CLAFUR5_02107	1964	Non-effector	0	0.394	22	1.12		noSSP	Chr1	10462984	10468878
CLAFUR5_02108	932	Non-effector	0	0.522	8	0.858		noSSP	Chr1	10469957	10472883
CLAFUR5_02111	624	Non-effector	0	0.129	4	0.641		noSSP	Chr1	10478309	10480235
CLAFUR5_02122	234	Effector	0	0.84	4	1.709		SSP	Chr1	10503492	10504196
CLAFUR5_02129	233	Effector	0	0.604	4	1.717		SSP	Chr1	10517551	10518305
CLAFUR5_02130	211	Non-effector	1	0.604	2	0.948		noSSP	Chr1	10519238	10519934
CLAFUR5_02135	807	Non-effector	0	0.043	6	0.743		noSSP	Chr1	10530809	10533232
CLAFUR5_02140	93	Non-effector	0	0.018	2	2.151		SSP	Chr1	10545243	10545590
CLAFUR5_02153	340	Non-effector	0	0.84	9	2.647		noSSP	Chr1	10571140	10572219
CLAFUR5_02193	805	Non-effector	0	0.789	10	1.242		noSSP	Chr1	10815762	10818347
CLAFUR5_02201	800	Non-effector	0	0.698	7	0.875		noSSP	Chr1	10836718	10839170
CLAFUR5_02241	1032	Non-effector	10	0.741	6	0.581		noSSP	Chr1	10932166	10935325
CLAFUR5_02244	503	Non-effector	0	0.394	8	1.59		noSSP	Chr1	10944933	10946501
CLAFUR5_02252	452	Non-effector	1	0	8	1.77		noSSP	Chr1	10964081	10965488
CLAFUR5_02254	596	Non-effector	0	0.604	10	1.678		noSSP	Chr1	10969834	10971624
CLAFUR5_02268	386	Non-effector	0	0.06	5	1.295		noSSP	Chr1	11180987	11182355
CLAFUR5_02272	168	Non-effector	3	0.996	0	0		noSSP	Chr1	11194132	11194742
CLAFUR5_02286	143	Non-effector	0	0.698	5	3.497		SSP	Chr1	11238549	11239087
CLAFUR5_02321	287	Non-effector	0	0.001	4	1.394		noSSP	Chr2	53133	53996
CLAFUR5_02336	517	Non-effector	11	0.522	8	1.547		noSSP	Chr2	101492	103193
CLAFUR5_02337	833	Non-effector	0	0.698	12	1.441		noSSP	Chr2	103393	106917
CLAFUR5_02359	666	Non-effector	0	0.01	5	0.751		noSSP	Chr2	157476	159528
CLAFUR5_02361	177	Non-effector	2	0.675	8	4.52		noSSP	Chr2	161579	162213
CLAFUR5_02364	226	Non-effector	0	0.855	4	1.77		noSSP	Chr2	171455	172340
CLAFUR5_02368	633	Non-effector	0	0.216	7	1.106		noSSP	Chr2	182354	184569
CLAFUR5_02372	781	Non-effector	0	0	11	1.408		noSSP	Chr2	193444	195789
CLAFUR5_02448	500	Non-effector	0	0.01	7	1.4		noSSP	Chr2	351043	352545
CLAFUR5_02458	555	Non-effector	0	0.018	11	1.982		noSSP	Chr2	372480	374147
CLAFUR5_02466	218	Non-effector	0	0.154	6	2.752	PhiA-2	SSP	Chr2	389138	389794
CLAFUR5_02469	805	Non-effector	0	0.493	6	0.745		noSSP	Chr2	473899	476316
CLAFUR5_02476	277	Non-effector	1	0.89	12	4.332		noSSP	Chr2	558846	559679
CLAFUR5_02526	644	Non-effector	1	0.252	6	0.932		noSSP	Chr2	668952	671089
CLAFUR5_02537	277	Non-effector	0	0.463	4	1.444		noSSP	Chr2	699497	700482
CLAFUR5_02548	610	Non-effector	0	0.741	8	1.311		noSSP	Chr2	765732	767792
CLAFUR5_02566	536	Non-effector	0	0.216	6	1.119		noSSP	Chr2	805432	807181
CLAFUR5_02568	400	Non-effector	0	0.012	18	4.5		noSSP	Chr2	809272	810474
CLAFUR5_02580	126	Effector	0	0.741	6	4.762		SSP	Chr2	846608	847191
CLAFUR5_02593	570	Non-effector	0	0.604	8	1.404		noSSP	Chr2	910724	912601
CLAFUR5_02597	179	Non-effector	2	0.604	7	3.911		noSSP	Chr2	917799	919003
CLAFUR5_02601	92	Effector	0	0.879	8	8.696		SSP	Chr2	1043438	1043835
CLAFUR5_02603	338	Non-effector	0	0.428	2	0.592		noSSP	Chr2	1063807	1065038
CLAFUR5_02623	576	Non-effector	0	0.698	10	1.736		noSSP	Chr2	1284712	1287299
CLAFUR5_02653	953	Non-effector	0	0.741	5	0.525		noSSP	Chr2	1358026	1361109
CLAFUR5_02657	311	Non-effector	1	0.323	1	0.322		noSSP	Chr2	1366247	1367293
CLAFUR5_02658	191	Non-effector	0	0.036	5	2.618		SSP	Chr2	1368127	1368918
CLAFUR5_02659	364	Non-effector	0	0.72	5	1.374		noSSP	Chr2	1369103	1370253
CLAFUR5_02677	125	Effector	0	0.216	3	2.4		SSP	Chr2	1404404	1404874
CLAFUR5_02678	365	Non-effector	1	0.72	4	1.096		noSSP	Chr2	1405313	1406704
CLAFUR5_02681	140	Non-effector	0	0.004	0	0		noSSP	Chr2	1411017	1411640
CLAFUR5_02699	317	Non-effector	0	0.627	4	1.262		noSSP	Chr2	1518968	1519983
CLAFUR5_02702	480	Non-effector	0	0.675	4	0.833		noSSP	Chr2	1525720	1527162
CLAFUR5_02717	131	Effector	0	0.074	2	1.527		SSP	Chr2	1557460	1557986
CLAFUR5_02723	336	Non-effector	0	0.954	7	2.083		noSSP	Chr2	1573319	1574453
CLAFUR5_02754	645	Non-effector	0	0.522	15	2.326		noSSP	Chr2	1654966	1657621
CLAFUR5_02765	594	Non-effector	1	0.06	5	0.842		noSSP	Chr2	1675454	1677446
CLAFUR5_02790	490	Non-effector	8	0.548	9	1.837		noSSP	Chr2	1731476	1733317
CLAFUR5_02803	527	Non-effector	0	0.741	6	1.139		noSSP	Chr2	1759434	1761117
CLAFUR5_02805	298	Non-effector	0	0.789	5	1.678		noSSP	Chr2	1763610	1764602
CLAFUR5_02818	348	Non-effector	0	0.548	2	0.575		noSSP	Chr2	1794881	1796023
CLAFUR5_02819	472	Non-effector	0	0.001	7	1.483		noSSP	Chr2	1796702	1798120
CLAFUR5_02840	149	Effector	0	0.867	4	2.685	Ecp20-2	SSP	Chr2	1846627	1847076
CLAFUR5_02849	412	Non-effector	0	0.741	6	1.456		noSSP	Chr2	2085977	2087340
CLAFUR5_02876	318	Non-effector	0	0.109	4	1.258		noSSP	Chr2	2153460	2154469
CLAFUR5_02887	523	Non-effector	0	0.182	0	0		noSSP	Chr2	2169502	2171073
CLAFUR5_02898	199	Non-effector	0	0.756	1	0.503		noSSP	Chr2	2236903	2237769
CLAFUR5_02915	279	Unlikely	0	0.428	8	2.867		noSSP	Chr2	2281227	2282118
CLAFUR5_02919	345	Non-effector	0	0.548	3	0.87		noSSP	Chr2	2311664	2312751
CLAFUR5_02930	886	Non-effector	6	0.698	9	1.016		noSSP	Chr2	2406361	2409021
CLAFUR5_02977	105	Effector	0	0.522	8	7.619	Ecp28-3	SSP	Chr2	2813233	2813681
CLAFUR5_02978	172	Unlikely	0	0.773	3	1.744		noSSP	Chr2	2813752	2814328
CLAFUR5_02982	246	Effector	0	0.675	5	2.033		SSP	Chr2	2819964	2820754
CLAFUR5_02983	597	Non-effector	0	0.675	14	2.345		noSSP	Chr2	2820940	2822733
CLAFUR5_02990	437	Non-effector	0	0.575	5	1.144		noSSP	Chr2	2835525	2836838
CLAFUR5_03007	484	Non-effector	0	0.899	1	0.207		noSSP	Chr2	3283883	3285390
CLAFUR5_03056	160	Non-effector	0	0.001	1	0.625		noSSP	Chr2	3469105	3469638
CLAFUR5_03065	225	Unlikely	0	0.919	3	1.333		noSSP	Chr2	3487596	3488355
CLAFUR5_03067	313	Effector	0	0.72	3	0.958		SSP	Chr2	3491315	3492315
CLAFUR5_03093	282	Non-effector	1	0.627	2	0.709		noSSP	Chr2	3550665	3551568
CLAFUR5_03096	211	Non-effector	0	0	4	1.896		noSSP	Chr2	3556547	3557233
CLAFUR5_03101	517	Non-effector	0	0.288	5	0.967		noSSP	Chr2	3564818	3566422
CLAFUR5_03105	402	Non-effector	0	0.855	7	1.741		noSSP	Chr2	3573858	3575294
CLAFUR5_03107	397	Non-effector	0	0.675	4	1.008		noSSP	Chr2	3576883	3578130
CLAFUR5_03132	285	Unlikely	0	0.867	5	1.754	Ecp57-1	noSSP	Chr2	3641277	3642185
CLAFUR5_03137	310	Non-effector	0	0.428	7	2.258		noSSP	Chr2	3652651	3653583
CLAFUR5_03141	546	Non-effector	7	0.288	6	1.099		noSSP	Chr2	3661143	3662937
CLAFUR5_03149	233	Non-effector	1	0	6	2.575		noSSP	Chr2	3851533	3852234
CLAFUR5_03155	646	Non-effector	0	0.463	12	1.858		noSSP	Chr2	3862445	3864385
CLAFUR5_03191	588	Non-effector	0	0.522	7	1.19		noSSP	Chr2	3946160	3947926
CLAFUR5_03209	176	Non-effector	0	0.109	1	0.568		noSSP	Chr2	4038959	4039616
CLAFUR5_03210	579	Non-effector	0	0.575	9	1.554		noSSP	Chr2	4041353	4043195
CLAFUR5_03214	226	Non-effector	0	0.428	4	1.77		noSSP	Chr2	4051712	4052443
CLAFUR5_03221	326	Non-effector	1	0.323	6	1.84		noSSP	Chr2	4064959	4065939
CLAFUR5_03238	225	Non-effector	1	0.978	1	0.444		noSSP	Chr2	4103884	4104650
CLAFUR5_03241	644	Non-effector	0	0	12	1.863		noSSP	Chr2	4111439	4114075
CLAFUR5_03246	149	Non-effector	0	0.942	1	0.671		noSSP	Chr2	4202714	4203213
CLAFUR5_03253	216	Effector	0	0.018	4	1.852		SSP	Chr2	4366494	4367144
CLAFUR5_03257	583	Non-effector	0	0	13	2.23		noSSP	Chr2	4380616	4382367
CLAFUR5_03260	277	Non-effector	0	0.964	4	1.444		noSSP	Chr2	4386641	4387699
CLAFUR5_03319	381	Non-effector	0	0.252	14	3.675		noSSP	Chr2	4630218	4631649
CLAFUR5_03327	99	Effector	0	0.252	1	1.01		SSP	Chr2	4736488	4736906
CLAFUR5_03353	449	Non-effector	0	0.323	4	0.891		noSSP	Chr2	4885964	4887426
CLAFUR5_03360	254	Non-effector	0	0.001	8	3.15		noSSP	Chr2	4896647	4897411
CLAFUR5_03361	727	Non-effector	0	0.394	7	0.963		noSSP	Chr2	4898132	4900368
CLAFUR5_03367	629	Non-effector	0	0.428	10	1.59		noSSP	Chr2	4976450	4978455
CLAFUR5_03379	284	Non-effector	1	0.323	12	4.225		noSSP	Chr2	5004455	5005415
CLAFUR5_03396	326	Effector	0	0.84	9	2.761		SSP	Chr2	5204725	5205818
CLAFUR5_03423	115	Effector	0	0.72	6	5.217	Ecp5	SSP	Chr2	5488858	5489653
CLAFUR5_03444	602	Non-effector	0	0.026	3	0.498		noSSP	Chr2	5533423	5535283
CLAFUR5_03445	253	Non-effector	0	0.007	2	0.791		noSSP	Chr2	5535341	5536154
CLAFUR5_03481	1016	Non-effector	0	0.756	3	0.295		noSSP	Chr2	5607853	5610903
CLAFUR5_03522	797	Non-effector	0	0.807	11	1.38		noSSP	Chr2	5735101	5737494
CLAFUR5_03570	394	Non-effector	0	0.05	8	2.03		noSSP	Chr2	5850660	5852174
CLAFUR5_03575	650	Non-effector	1	0.954	5	0.769		noSSP	Chr2	5933918	5935944
CLAFUR5_03577	227	Unlikely	0	0.652	4	1.762		noSSP	Chr2	5939133	5939945
CLAFUR5_03587	330	Non-effector	0	0.074	7	2.121		noSSP	Chr2	5982299	5983512
CLAFUR5_03597	457	Non-effector	0	0.756	11	2.407		noSSP	Chr2	6108392	6109822
CLAFUR5_03604	816	Non-effector	0	0.043	4	0.49		noSSP	Chr2	6121724	6124233
CLAFUR5_03607	439	Non-effector	0	0.548	8	1.822		noSSP	Chr2	6126398	6127717
CLAFUR5_03611	165	Non-effector	0	0.548	4	2.424		SSP	Chr2	6133905	6134506
CLAFUR5_03622	89	Effector	0	0.548	10	11.236		SSP	Chr2	6162335	6162655
CLAFUR5_03635	118	Non-effector	0	0.216	0	0		noSSP	Chr2	6339041	6339493
CLAFUR5_03655	218	Effector	0	0.652	8	3.67		SSP	Chr2	6380482	6381368
CLAFUR5_03701	136	Effector	1	0.986	0	0		SSP	Chr2	6486406	6486816
CLAFUR5_03711	530	Non-effector	0	0.899	0	0		noSSP	Chr2	6507586	6509202
CLAFUR5_03724	280	Non-effector	0	0.018	4	1.429		noSSP	Chr2	6532247	6533225
CLAFUR5_03748	163	Effector	0	0.72	8	4.908		SSP	Chr2	6585803	6586294
CLAFUR5_03763	316	Non-effector	0	0.964	6	1.899		noSSP	Chr2	6610757	6611860
CLAFUR5_03774	677	Non-effector	0	0.428	25	3.693		noSSP	Chr2	6629890	6631977
CLAFUR5_03779	381	Non-effector	0	0.756	4	1.05		noSSP	Chr2	6639968	6641232
CLAFUR5_03793	257	Non-effector	0	0.824	6	2.335	CE75	noSSP	Chr2	6674327	6675148
CLAFUR5_03804	97	Non-effector	0	0.493	1	1.031		noSSP	Chr2	6701824	6702117
CLAFUR5_03813	257	Non-effector	0	0.394	11	4.28		noSSP	Chr2	6721402	6722449
CLAFUR5_03821	403	Non-effector	0	0.004	7	1.737		noSSP	Chr2	6743775	6744986
CLAFUR5_03829	618	Non-effector	0	0.074	2	0.324		noSSP	Chr2	6764976	6766832
CLAFUR5_03836	345	Non-effector	0	0.522	4	1.159		noSSP	Chr2	6780162	6781264
CLAFUR5_03845	802	Non-effector	0	0.675	21	2.618		noSSP	Chr2	6808013	6810421
CLAFUR5_03865	311	Non-effector	0	0.756	6	1.929		noSSP	Chr2	6908965	6909965
CLAFUR5_03874	233	Effector	1	0.154	1	0.429		SSP	Chr2	6923426	6924180
CLAFUR5_03889	146	Effector	0	0.855	10	6.849		SSP	Chr2	6978765	6979311
CLAFUR5_03891	298	Non-effector	0	0.522	13	4.362		noSSP	Chr2	6983318	6984392
CLAFUR5_03900	1067	Non-effector	0	0.741	11	1.031		noSSP	Chr4	13678	16881
CLAFUR5_03922	685	Non-effector	0	0.043	8	1.168		noSSP	Chr4	266545	268947
CLAFUR5_03945	444	Non-effector	0	0.675	4	0.901		noSSP	Chr4	369531	370865
CLAFUR5_03965	513	Non-effector	0	0.84	13	2.534		noSSP	Chr4	461554	463150
CLAFUR5_03981	437	Non-effector	0	0.463	3	0.686		noSSP	Chr4	499406	500773
CLAFUR5_03986	77	Effector	0	0.252	8	10.39	Ecp10-3	SSP	Chr4	514549	514896
CLAFUR5_03987	81	Effector	0	0.698	5	6.173		SSP	Chr4	515873	516253
CLAFUR5_03992	571	Non-effector	0	0.252	10	1.751		noSSP	Chr4	524888	526603
CLAFUR5_03994	82	Non-effector	0	0.015	3	3.659		SSP	Chr4	533019	533322
CLAFUR5_04023	372	Non-effector	0	0.756	3	0.806		noSSP	Chr4	672918	674160
CLAFUR5_04042	608	Non-effector	1	0.216	9	1.48		noSSP	Chr4	773129	774955
CLAFUR5_04043	190	Non-effector	0	0.789	6	3.158		SSP	Chr4	775902	776892
CLAFUR5_04053	629	Non-effector	0	0.978	3	0.477		noSSP	Chr4	793861	795860
CLAFUR5_04054	1291	Non-effector	9	0.109	21	1.627		noSSP	Chr4	796595	800658
CLAFUR5_04078	589	Non-effector	1	0.741	3	0.509		noSSP	Chr4	911660	913927
CLAFUR5_04084	183	Non-effector	0	0.182	2	1.093		noSSP	Chr4	931076	931801
CLAFUR5_04101	477	Non-effector	0	0.604	7	1.468		noSSP	Chr4	1007312	1009031
CLAFUR5_04108	495	Non-effector	0	0.548	5	1.01		noSSP	Chr4	1018488	1019975
CLAFUR5_04117	153	Effector	0	0.807	4	2.614	Ecp20-3	SSP	Chr4	1046515	1046976
CLAFUR5_04128	152	Effector	0	0.021	8	5.263		SSP	Chr4	1068104	1068562
CLAFUR5_04135	1212	Non-effector	8	0.394	11	0.908		noSSP	Chr4	1082027	1085665
CLAFUR5_04158	421	Non-effector	0	0.789	3	0.713		noSSP	Chr4	1115661	1117083
CLAFUR5_04165	183	Effector	0	0.288	4	2.186		SSP	Chr4	1139313	1140837
CLAFUR5_04169	72	Non-effector	0	0.652	1	1.389		noSSP	Chr4	1149843	1150205
CLAFUR5_04172	203	Effector	0	0.252	6	2.956		SSP	Chr4	1154382	1155052
CLAFUR5_04174	408	Non-effector	0	0.741	4	0.98		noSSP	Chr4	1158187	1159519
CLAFUR5_04178	286	Non-effector	0	0.773	2	0.699		noSSP	Chr4	1167308	1168168
CLAFUR5_04194	170	Non-effector	1	0.004	1	0.588		noSSP	Chr4	1245069	1245581
CLAFUR5_04200	574	Non-effector	0	0.36	4	0.697		noSSP	Chr4	1254723	1256571
CLAFUR5_04201	447	Non-effector	0	0.919	1	0.224		noSSP	Chr4	1262050	1263512
CLAFUR5_04233	67	Non-effector	0	0.216	0	0		noSSP	Chr4	1341748	1341951
CLAFUR5_04234	83	Effector	0	0.756	5	6.024		SSP	Chr4	1342500	1342853
CLAFUR5_04267	275	Non-effector	0	0.129	1	0.364		noSSP	Chr4	1410960	1411787
CLAFUR5_04272	650	Non-effector	0	0.773	9	1.385		noSSP	Chr4	1417013	1419063
CLAFUR5_04275	159	Effector	0	0.182	4	2.516		SSP	Chr4	1429435	1429966
CLAFUR5_04293	506	Non-effector	0	0.756	8	1.581		noSSP	Chr4	1469292	1471191
CLAFUR5_04294	307	Non-effector	0	0.001	6	1.954		noSSP	Chr4	1472039	1473013
CLAFUR5_04303	450	Non-effector	0	0.001	10	2.222		noSSP	Chr4	1504131	1505536
CLAFUR5_04305	316	Non-effector	0	0.252	4	1.266		noSSP	Chr4	1507330	1508598
CLAFUR5_04312	641	Non-effector	0	0.89	5	0.78		noSSP	Chr4	1523731	1525708
CLAFUR5_04315	719	Non-effector	9	0.993	6	0.834		noSSP	Chr4	1530807	1533067
CLAFUR5_04323	217	Effector	1	0.824	3	1.382		SSP	Chr4	1546156	1546899
CLAFUR5_04324	105	Non-effector	0	0.89	8	7.619		SSP	Chr4	1548259	1548689
CLAFUR5_04351	348	Non-effector	7	0.927	5	1.437		noSSP	Chr4	1600159	1601257
CLAFUR5_04356	201	Effector	0	0.604	0	0		SSP	Chr4	1616214	1616819
CLAFUR5_04357	1001	Non-effector	0	0.36	5	0.5		noSSP	Chr4	1618268	1621517
CLAFUR5_04363	622	Non-effector	0	0.575	1	0.161		noSSP	Chr4	1639695	1641563
CLAFUR5_04373	262	Non-effector	1	0.091	4	1.527		noSSP	Chr4	1661965	1662753
CLAFUR5_04375	179	Effector	0	0.182	6	3.352	CE38	SSP	Chr4	1670991	1671650
CLAFUR5_04413	189	Non-effector	0	0.05	5	2.646		SSP	Chr4	1879568	1880243
CLAFUR5_04423	174	Non-effector	0	0.001	8	4.598		noSSP	Chr4	1976414	1976997
CLAFUR5_04433	308	Non-effector	0	0.741	2	0.649		noSSP	Chr4	2192836	2193762
CLAFUR5_04437	180	Non-effector	0	0.89	1	0.556		noSSP	Chr4	2197744	2198286
CLAFUR5_04449	193	Non-effector	3	0.493	7	3.627		noSSP	Chr4	2225374	2226015
CLAFUR5_04450	516	Non-effector	0	0.026	2	0.388		noSSP	Chr4	2226881	2228584
CLAFUR5_04451	350	Non-effector	0	0.091	0	0		noSSP	Chr4	2229395	2230500
CLAFUR5_04455	630	Non-effector	0	0.789	6	0.952		noSSP	Chr4	2238772	2240983
CLAFUR5_04456	128	Effector	0	0.522	3	2.344		SSP	Chr4	2242582	2242968
CLAFUR5_04463	203	Non-effector	0	0.001	6	2.956		noSSP	Chr4	2258838	2259499
CLAFUR5_04464	221	Non-effector	0	0.004	7	3.167		noSSP	Chr4	2260015	2260732
CLAFUR5_04486	316	Non-effector	0	0.879	8	2.532		noSSP	Chr4	2308727	2309677
CLAFUR5_04487	1052	Non-effector	0	0.548	15	1.426		noSSP	Chr4	2310654	2315094
CLAFUR5_04511	276	Non-effector	0	0.72	3	1.087		noSSP	Chr4	2470521	2471371
CLAFUR5_04516	411	Non-effector	0	0.001	2	0.487		noSSP	Chr4	2481135	2482370
CLAFUR5_04518	258	Non-effector	2	0.002	4	1.55		noSSP	Chr4	2493106	2493882
CLAFUR5_04524	676	Non-effector	1	0.428	5	0.74		noSSP	Chr4	2505138	2507168
CLAFUR5_04525	1195	Non-effector	0	0	4	0.335		noSSP	Chr4	2508773	2512360
CLAFUR5_04533	543	Non-effector	0	0.011	7	1.289		noSSP	Chr4	2524716	2526347
CLAFUR5_04535	397	Non-effector	0	0.522	3	0.756		noSSP	Chr4	2529259	2530452
CLAFUR5_04544	897	Non-effector	0	0.972	8	0.892		noSSP	Chr4	2543645	2546629
CLAFUR5_04570	555	Non-effector	0	0.129	11	1.982		noSSP	Chr4	2706644	2708449
CLAFUR5_04585	723	Non-effector	0	0.252	4	0.553		noSSP	Chr4	2841482	2843707
CLAFUR5_04595	210	Non-effector	0	0.463	9	4.286	Ecp33	SSP	Chr4	2872634	2873319
CLAFUR5_04597	211	Effector	1	0.964	1	0.474		SSP	Chr4	2876836	2877471
CLAFUR5_04616	768	Non-effector	0	0.919	5	0.651		noSSP	Chr4	2931076	2933382
CLAFUR5_04644	107	Effector	0	0.252	3	2.804		SSP	Chr4	3003664	3004166
CLAFUR5_04645	183	Non-effector	0	0.394	3	1.639		noSSP	Chr4	3006009	3006593
CLAFUR5_04676	733	Non-effector	7	0.604	11	1.501		noSSP	Chr4	3224673	3226926
CLAFUR5_04680	751	Non-effector	0	0.899	15	1.997		noSSP	Chr4	3286901	3289638
CLAFUR5_04690	694	Non-effector	0	0.002	30	4.323		noSSP	Chr4	3344522	3346658
CLAFUR5_04694	143	Non-effector	0	0.01	1	0.699		noSSP	Chr4	3358640	3359229
CLAFUR5_04704	298	Non-effector	0	0.001	14	4.698		noSSP	Chr4	3422218	3423165
CLAFUR5_04709	1015	Non-effector	0	0.036	4	0.394		noSSP	Chr4	3478173	3481383
CLAFUR5_04713	356	Non-effector	0	0.428	4	1.124		noSSP	Chr4	3496531	3497601
CLAFUR5_04725	236	Effector	0	0.394	10	4.237		SSP	Chr4	3523210	3524107
CLAFUR5_04737	91	Effector	0	0.129	10	10.989		SSP	Chr4	3545665	3545994
CLAFUR5_04741	281	Non-effector	1	0.36	2	0.712		noSSP	Chr4	3549282	3550236
CLAFUR5_04760	201	Non-effector	0	0.001	0	0		noSSP	Chr4	3723932	3724588
CLAFUR5_04765	583	Non-effector	0	0.89	8	1.372		noSSP	Chr4	3732068	3733874
CLAFUR5_04774	210	Effector	0	0.741	5	2.381		SSP	Chr4	3755355	3756118
CLAFUR5_04780	200	Non-effector	0	0.004	10	5		noSSP	Chr4	3770824	3771490
CLAFUR5_04808	574	Non-effector	0	0.855	3	0.523		noSSP	Chr4	3904820	3906544
CLAFUR5_04828	418	Non-effector	0	0.909	5	1.196		noSSP	Chr4	3994514	3995824
CLAFUR5_04829	501	Non-effector	6	0.824	18	3.593		noSSP	Chr4	3996493	3998320
CLAFUR5_04850	655	Non-effector	0	0.855	10	1.527		noSSP	Chr4	4043190	4045157
CLAFUR5_04853	208	Effector	0	0.182	2	0.962		SSP	Chr4	4049366	4050099
CLAFUR5_04858	511	Non-effector	0	0.288	2	0.391		noSSP	Chr4	4056697	4058232
CLAFUR5_04883	311	Non-effector	1	0	12	3.859		noSSP	Chr4	4270243	4271425
CLAFUR5_04928	142	Effector	0	0.98	0	0		SSP	Chr4	4432822	4433322
CLAFUR5_04932	367	Non-effector	1	0.001	14	3.815		noSSP	Chr4	4442231	4443443
CLAFUR5_04984	188	Non-effector	1	0.741	3	1.596		noSSP	Chr4	4643619	4644241
CLAFUR5_04986	128	Effector	0	0.463	6	4.688		SSP	Chr4	4646692	4647078
CLAFUR5_04998	348	Non-effector	0	0.428	3	0.862		noSSP	Chr4	4671966	4674002
CLAFUR5_05006	268	Non-effector	0	0.323	1	0.373		noSSP	Chr4	4693390	4694348
CLAFUR5_05019	408	Non-effector	1	0.036	1	0.245		noSSP	Chr4	4715753	4717032
CLAFUR5_05031	137	Non-effector	0	0.182	0	0		noSSP	Chr4	4738063	4738476
CLAFUR5_05050	249	Non-effector	0	0.937	4	1.606		noSSP	Chr4	4771027	4771829
CLAFUR5_05054	413	Non-effector	0	0.428	1	0.242		noSSP	Chr4	4778796	4780090
CLAFUR5_05064	128	Non-effector	0	0.879	2	1.562	Ecp59-1	noSSP	Chr4	4803671	4804057
CLAFUR5_05066	191	Non-effector	0	0.026	3	1.571		noSSP	Chr4	4807039	4807724
CLAFUR5_05080	84	Non-effector	0	0.001	0	0		noSSP	Chr4	4834707	4835015
CLAFUR5_05084	383	Non-effector	0	0.154	5	1.305		noSSP	Chr4	4988677	4989934
CLAFUR5_05114	525	Non-effector	12	0.091	7	1.333		noSSP	Chr4	5052052	5053925
CLAFUR5_05117	517	Non-effector	0	0.968	36	6.963		noSSP	Chr4	5060286	5062119
CLAFUR5_05119	308	Non-effector	0	0.824	1	0.325		noSSP	Chr4	5062978	5064019
CLAFUR5_05131	638	Non-effector	0	0.604	11	1.724		noSSP	Chr4	5149153	5151224
CLAFUR5_05137	556	Non-effector	0	0.756	9	1.619		noSSP	Chr4	5159723	5161393
CLAFUR5_05149	452	Non-effector	0	0.323	1	0.221		noSSP	Chr4	5263108	5264466
CLAFUR5_05152	222	Non-effector	1	0.001	2	0.901		noSSP	Chr4	5271954	5272622
CLAFUR5_05154	349	Non-effector	0	0.909	5	1.433		noSSP	Chr4	5277469	5278974
CLAFUR5_05155	409	Non-effector	0	0.824	5	1.222		noSSP	Chr4	5279523	5280802
CLAFUR5_05182	330	Non-effector	0	0.394	8	2.424		noSSP	Chr4	5332379	5333462
CLAFUR5_05194	176	Non-effector	0	0.72	16	9.091		SSP	Chr4	5364614	5365144
CLAFUR5_05200	191	Effector	0	0.985	2	1.047		SSP	Chr4	5494840	5495415
CLAFUR5_05205	126	Effector	0	0.773	2	1.587		SSP	Chr4	5504483	5504911
CLAFUR5_05206	149	Effector	0	0.604	1	0.671		SSP	Chr4	5506805	5507310
CLAFUR5_05208	81	Effector	0	0.323	0	0		SSP	Chr4	5513242	5513543
CLAFUR5_05222	446	Non-effector	1	0.007	6	1.345		noSSP	Chr4	5551432	5552845
CLAFUR5_05227	436	Non-effector	0	0.001	10	2.294		noSSP	Chr4	5579705	5581064
CLAFUR5_05250	453	Non-effector	0	0.522	9	1.987		noSSP	Chr4	5720586	5721947
CLAFUR5_05252	1093	Non-effector	0	0.129	31	2.836		noSSP	Chr4	5765548	5769334
CLAFUR5_05260	427	Non-effector	0	0.927	3	0.703		noSSP	Chr4	5783595	5784994
CLAFUR5_05265	620	Non-effector	1	0.548	5	0.806		noSSP	Chr4	5794249	5796163
CLAFUR5_05275	192	Effector	0	0.288	6	3.125		SSP	Chr4	5817869	5818447
CLAFUR5_05312	1571	Non-effector	0	0.043	57	3.628		noSSP	Chr4	5950187	5954959
CLAFUR5_05337	412	Non-effector	0	0.954	6	1.456		noSSP	Chr4	6012489	6014096
CLAFUR5_05345	104	Effector	0	0.604	7	6.731	Ecp49-1	SSP	Chr4	6037594	6038018
CLAFUR5_05361	245	Non-effector	0	0.36	2	0.816		noSSP	Chr4	6079814	6080551
CLAFUR5_05363	167	Non-effector	0	0.036	5	2.994		SSP	Chr4	6082960	6083463
CLAFUR5_05371	296	Non-effector	0	0.463	3	1.014		noSSP	Chr4	6097078	6098027
CLAFUR5_05373	744	Non-effector	0	0.604	3	0.403		noSSP	Chr4	6100671	6102960
CLAFUR5_05379	637	Non-effector	0	0.323	0	0		noSSP	Chr4	6118156	6120170
CLAFUR5_05392	83	Non-effector	1	0.05	6	7.229		noSSP	Chr5	76366	76617
CLAFUR5_05411	165	Effector	0	0.942	14	8.485	Ecp14-2	SSP	Chr5	113377	113931
CLAFUR5_05412	369	Unlikely	0	0.604	13	3.523		noSSP	Chr5	116858	118016
CLAFUR5_05417	297	Non-effector	0	0.129	8	2.694		noSSP	Chr5	136963	137961
CLAFUR5_05420	195	Effector	0	0.675	2	1.026	Ecp32-2	SSP	Chr5	145793	146380
CLAFUR5_05433	584	Non-effector	0	0	34	5.822		noSSP	Chr5	191270	193080
CLAFUR5_05439	182	Non-effector	0	0.288	0	0		noSSP	Chr5	204151	204753
CLAFUR5_05444	195	Non-effector	0	0.011	8	4.103		SSP	Chr5	212398	212985
CLAFUR5_05446	615	Non-effector	0	0.463	6	0.976		noSSP	Chr5	215263	217393
CLAFUR5_05453	707	Non-effector	0	0.006	16	2.263		noSSP	Chr5	237089	239269
CLAFUR5_05458	494	Non-effector	0	0.463	7	1.417		noSSP	Chr5	246397	247930
CLAFUR5_05464	508	Non-effector	0	0.182	6	1.181		noSSP	Chr5	444638	446164
CLAFUR5_05470	536	Non-effector	0	0.252	5	0.933		noSSP	Chr5	456133	457792
CLAFUR5_05478	357	Non-effector	0	0	6	1.681		noSSP	Chr5	480318	481441
CLAFUR5_05515	372	Non-effector	0	0.652	5	1.344	Ecp2-3	SSP	Chr5	670179	671354
CLAFUR5_05526	319	Effector	1	0.091	3	0.94		SSP	Chr5	696398	697414
CLAFUR5_05537	163	Effector	0	0.36	6	3.681		SSP	Chr5	719641	720311
CLAFUR5_05538	305	Non-effector	0	0.001	6	1.967		noSSP	Chr5	721712	722683
CLAFUR5_05539	420	Non-effector	1	0.463	6	1.429		noSSP	Chr5	724731	725993
CLAFUR5_05549	176	Effector	0	0.394	3	1.705	Ecp53-1	SSP	Chr5	748060	748715
CLAFUR5_05550	149	Non-effector	1	0.807	1	0.671		noSSP	Chr5	749338	749787
CLAFUR5_05564	289	Non-effector	0	0.463	5	1.73		noSSP	Chr5	779970	780958
CLAFUR5_05586	317	Non-effector	0	0.36	1	0.315		noSSP	Chr5	832213	833205
CLAFUR5_05588	241	Effector	0	0.548	12	4.979		SSP	Chr5	861553	862647
CLAFUR5_05604	135	Non-effector	0	0.252	2	1.481		noSSP	Chr5	970464	970871
CLAFUR5_05609	467	Non-effector	1	0.252	0	0		noSSP	Chr5	978655	980112
CLAFUR5_05611	564	Non-effector	0	0.627	11	1.95		noSSP	Chr5	981633	983436
CLAFUR5_05617	132	Effector	0	0.575	2	1.515		SSP	Chr5	994732	995260
CLAFUR5_05638	90	Effector	0	0.129	7	7.778	Ecp9-9	SSP	Chr5	1061410	1061735
CLAFUR5_05641	148	Effector	0	0.548	4	2.703		SSP	Chr5	1065385	1065923
CLAFUR5_05644	466	Non-effector	0	0.252	8	1.717		noSSP	Chr5	1071028	1072428
CLAFUR5_05663	159	Effector	0	0.548	14	8.805		SSP	Chr5	1115965	1116588
CLAFUR5_05664	175	Non-effector	0	0.003	4	2.286		noSSP	Chr5	1118428	1119004
CLAFUR5_05687	526	Non-effector	0	0.72	11	2.091		noSSP	Chr5	1167489	1169394
CLAFUR5_05699	493	Non-effector	0	0.789	5	1.014		noSSP	Chr5	1196849	1198431
CLAFUR5_05703	814	Non-effector	0	0.288	9	1.106		noSSP	Chr5	1209545	1212777
CLAFUR5_05705	143	Effector	0	0.675	4	2.797		SSP	Chr5	1219990	1220421
CLAFUR5_05707	614	Non-effector	0	0.789	5	0.814		noSSP	Chr5	1224278	1226259
CLAFUR5_05713	401	Non-effector	0	0.004	3	0.748		noSSP	Chr5	1233305	1234607
CLAFUR5_05715	731	Non-effector	1	0.001	9	1.231		noSSP	Chr5	1237368	1239649
CLAFUR5_05716	318	Non-effector	0	0.937	2	0.629		noSSP	Chr5	1240928	1241884
CLAFUR5_05718	839	Non-effector	0	0.773	7	0.834		noSSP	Chr5	1246543	1249320
CLAFUR5_05731	318	Non-effector	0	0.001	7	2.201		noSSP	Chr5	1277674	1278686
CLAFUR5_05732	265	Non-effector	0	0.109	4	1.509		noSSP	Chr5	1282763	1284311
CLAFUR5_05734	751	Non-effector	6	0.216	15	1.997		noSSP	Chr5	1285305	1287662
CLAFUR5_05738	551	Non-effector	0	0.652	10	1.815		noSSP	Chr5	1293672	1295381
CLAFUR5_05753	657	Non-effector	0	0.548	7	1.065		noSSP	Chr5	1341340	1343480
CLAFUR5_05769	933	Non-effector	1	0.824	1	0.107		noSSP	Chr5	1376890	1379740
CLAFUR5_05774	2226	Non-effector	7	0.252	18	0.809		noSSP	Chr5	1389532	1396272
CLAFUR5_05777	319	Non-effector	0	0.154	2	0.627		noSSP	Chr5	1401817	1402952
CLAFUR5_05805	251	Non-effector	0	0.96	1	0.398		noSSP	Chr5	1571329	1572142
CLAFUR5_05813	584	Non-effector	0	0.252	5	0.856		noSSP	Chr5	1584691	1586445
CLAFUR5_05837	553	Non-effector	1	0.004	5	0.904		noSSP	Chr5	1760280	1762048
CLAFUR5_05840	218	Non-effector	0	0.001	6	2.752		noSSP	Chr5	1766428	1767149
CLAFUR5_05842	635	Non-effector	0	0.129	10	1.575		noSSP	Chr5	1770318	1772327
CLAFUR5_05865	389	Non-effector	1	0.463	6	1.542		noSSP	Chr5	1940721	1942060
CLAFUR5_05866	424	Non-effector	0	0.756	7	1.651		noSSP	Chr5	1942661	1944088
CLAFUR5_05867	114	Effector	0	0.463	1	0.877		SSP	Chr5	1947220	1947670
CLAFUR5_05872	276	Non-effector	0	0.182	2	0.725		noSSP	Chr5	1957712	1958779
CLAFUR5_05876	133	Non-effector	0	0.428	1	0.752		noSSP	Chr5	1963863	1964463
CLAFUR5_05908	368	Non-effector	0	0.652	6	1.63		noSSP	Chr5	2256685	2257851
CLAFUR5_05935	258	Non-effector	0	0.36	9	3.488		noSSP	Chr5	2429756	2430532
CLAFUR5_05937	223	Unlikely	0	0.824	6	2.691		SSP	Chr5	2434256	2434927
CLAFUR5_05949	504	Non-effector	0	0.824	3	0.595		noSSP	Chr5	2653638	2655173
CLAFUR5_05952	235	Non-effector	1	0.216	10	4.255		noSSP	Chr5	2658703	2659464
CLAFUR5_05976	342	Non-effector	0	0.394	7	2.047		noSSP	Chr5	2709227	2710383
CLAFUR5_05979	392	Non-effector	1	0.698	8	2.041		noSSP	Chr5	2719889	2721521
CLAFUR5_05986	397	Non-effector	0	0.675	2	0.504		noSSP	Chr5	2777060	2778253
CLAFUR5_05988	153	Effector	0	0.575	6	3.922		SSP	Chr5	2879759	2880267
CLAFUR5_05989	321	Effector	0	0.627	5	1.558		SSP	Chr5	2880916	2881881
CLAFUR5_06015	206	Effector	0	0.989	12	5.825	Ecp14-1	SSP	Chr5	2934126	2934805
CLAFUR5_06022	93	Non-effector	0	0.004	2	2.151	Ecp2-2	SSP	Chr5	2949794	2950131
CLAFUR5_06030	104	Effector	0	0.89	6	5.769	Ecp9-8	SSP	Chr5	2966851	2967229
CLAFUR5_06039	551	Non-effector	0	0.043	11	1.996		noSSP	Chr5	2982991	2984695
CLAFUR5_06055	889	Non-effector	0	0.756	8	0.9		noSSP	Chr5	3232989	3235759
CLAFUR5_06060	120	Non-effector	0	0.252	0	0		noSSP	Chr5	3286782	3287200
CLAFUR5_06129	488	Non-effector	0	0.604	10	2.049		noSSP	Chr5	3437916	3439474
CLAFUR5_06133	311	Non-effector	0	0.522	9	2.894		noSSP	Chr5	3446730	3447778
CLAFUR5_06143	456	Non-effector	0	0.026	5	1.096		noSSP	Chr5	3464761	3466131
CLAFUR5_06154	548	Non-effector	0	0.288	4	0.73		noSSP	Chr5	3485534	3487448
CLAFUR5_06156	412	Non-effector	5	0.604	5	1.214		noSSP	Chr5	3488689	3489981
CLAFUR5_06174	539	Non-effector	0	0.807	5	0.928		noSSP	Chr5	3529214	3531098
CLAFUR5_06188	151	Non-effector	0	0.84	4	2.649		SSP	Chr5	3569011	3569524
CLAFUR5_06190	307	Non-effector	1	0.548	5	1.629		noSSP	Chr5	3665917	3666896
CLAFUR5_06200	245	Non-effector	0	0	5	2.041		noSSP	Chr5	3685921	3686770
CLAFUR5_06214	421	Non-effector	0	0.252	6	1.425		noSSP	Chr5	3713325	3714912
CLAFUR5_06215	562	Non-effector	0	0.394	5	0.89		noSSP	Chr5	3715384	3717199
CLAFUR5_06219	350	Non-effector	0	0.652	2	0.571		noSSP	Chr5	3729153	3730268
CLAFUR5_06227	243	Non-effector	0	0	3	1.235		noSSP	Chr5	3741831	3742562
CLAFUR5_06230	496	Non-effector	0	0.252	5	1.008		noSSP	Chr5	3748874	3750475
CLAFUR5_06248	254	Non-effector	0	0.899	2	0.787		noSSP	Chr5	4068841	4069665
CLAFUR5_06259	582	Non-effector	1	0	10	1.718		noSSP	Chr5	4090826	4092621
CLAFUR5_06260	2410	Non-effector	11	0.879	26	1.079		noSSP	Chr5	4094794	4102026
CLAFUR5_06291	206	Effector	0	0.604	1	0.485		SSP	Chr5	4296231	4297017
CLAFUR5_06331	543	Non-effector	1	0.948	1	0.184		noSSP	Chr5	4509520	4511151
CLAFUR5_06375	73	Effector	0	0.323	4	5.479		SSP	Chr5	4594746	4595025
CLAFUR5_06383	506	Non-effector	0	0.288	3	0.593		noSSP	Chr5	4612235	4614001
CLAFUR5_06407	849	Non-effector	0	0.855	9	1.06		noSSP	Chr5	4678441	4681213
CLAFUR5_06408	321	Unlikely	0	0.129	1	0.312		noSSP	Chr5	4682460	4683534
CLAFUR5_06422	141	Effector	0	0.323	8	5.674		SSP	Chr5	4713482	4714026
CLAFUR5_06457	988	Non-effector	0	0.855	5	0.506		noSSP	Chr5	4925122	4928138
CLAFUR5_06477	250	Effector	0	0.394	0	0		SSP	Chr5	4973451	4974447
CLAFUR5_06478	187	Unlikely	0	0.652	7	3.743		SSP	Chr5	4974947	4975586
CLAFUR5_06490	80	Non-effector	0	0.004	0	0		noSSP	Chr5	5003824	5004119
CLAFUR5_06500	209	Non-effector	0	0.06	2	0.957		noSSP	Chr5	5033897	5034596
CLAFUR5_06501	560	Non-effector	0	0.216	4	0.714		noSSP	Chr5	5035269	5036951
CLAFUR5_06505	113	Effector	0	0.824	2	1.77		SSP	Chr5	5100714	5101055
CLAFUR5_06525	170	Effector	0	0.36	2	1.176		SSP	Chr5	5219032	5219544
CLAFUR5_06532	99	Effector	0	0.006	6	6.061		SSP	Chr5	5240376	5240836
CLAFUR5_06533	98	Effector	0	0.627	10	10.204		SSP	Chr5	5241530	5241979
CLAFUR5_06552	501	Non-effector	0	0.463	9	1.796		noSSP	Chr5	5426340	5427903
CLAFUR5_06566	641	Non-effector	9	0.043	5	0.78		noSSP	Chr5	5454413	5456902
CLAFUR5_06567	315	Non-effector	0	0.927	7	2.222		noSSP	Chr5	5457416	5458416
CLAFUR5_06569	147	Non-effector	0	0.074	1	0.68		noSSP	Chr5	5460641	5461084
CLAFUR5_06573	192	Non-effector	0	0.026	0	0		noSSP	Chr5	5468383	5469229
CLAFUR5_06582	165	Effector	0	0.129	10	6.061	Ecp11-1	SSP	Chr5	5563710	5564207
CLAFUR5_06583	165	Effector	0	0.129	10	6.061	Ecp11-1	SSP	Chr5	5588627	5589124
CLAFUR5_06608	118	Effector	0	0.675	2	1.695		SSP	Chr5	5746668	5747085
CLAFUR5_06628	170	Non-effector	0	0	7	4.118		noSSP	Chr6	9949	10518
CLAFUR5_06629	170	Non-effector	0	0.909	10	5.882	Ecp47	SSP	Chr6	12681	13301
CLAFUR5_06631	78	Non-effector	0	0.216	5	6.41		SSP	Chr6	18705	19103
CLAFUR5_06669	262	Effector	0	0.323	6	2.29		SSP	Chr6	200986	201827
CLAFUR5_06670	79	Effector	0	0.252	7	8.861		SSP	Chr6	204236	204584
CLAFUR5_06677	91	Effector	0	0.855	5	5.495		SSP	Chr6	218182	218571
CLAFUR5_06694	1068	Non-effector	6	0.323	7	0.655		noSSP	Chr6	255172	258425
CLAFUR5_06702	643	Non-effector	0	0.05	3	0.467		noSSP	Chr6	280530	282515
CLAFUR5_06705	439	Non-effector	1	0.652	7	1.595		noSSP	Chr6	286097	287550
CLAFUR5_06736	178	Non-effector	0	0.968	4	2.247		SSP	Chr6	514593	515215
CLAFUR5_06750	2033	Non-effector	0	0.627	32	1.574		noSSP	Chr6	542682	548893
CLAFUR5_06759	184	Non-effector	0	0.36	3	1.63		noSSP	Chr6	561265	561873
CLAFUR5_06760	283	Non-effector	0	0.909	4	1.413		noSSP	Chr6	562313	563332
CLAFUR5_06785	74	Effector	0	0.493	5	6.757		SSP	Chr6	813862	814142
CLAFUR5_06786	77	Effector	0	0.72	7	9.091	Ecp9-2	SSP	Chr6	825873	826155
CLAFUR5_06800	92	Non-effector	1	0.756	2	2.174		noSSP	Chr6	1002623	1002955
CLAFUR5_06805	215	Effector	1	0.252	3	1.395		SSP	Chr6	1156416	1157234
CLAFUR5_06840	491	Non-effector	0	0.575	9	1.833		noSSP	Chr6	1273950	1275496
CLAFUR5_06841	88	Effector	0	0.84	7	7.955	Ecp9-1	SSP	Chr6	1336267	1336582
CLAFUR5_06852	59	Effector	0	0.604	6	10.169		SSP	Chr6	1471392	1471625
CLAFUR5_06887	478	Non-effector	0	0.109	1	0.209		noSSP	Chr6	1805093	1806529
CLAFUR5_06897	307	Non-effector	3	0.789	2	0.651		noSSP	Chr6	1820535	1821514
CLAFUR5_06934	267	Non-effector	0	0.948	5	1.873		noSSP	Chr6	1901666	1902519
CLAFUR5_06945	762	Non-effector	0	0.463	8	1.05		noSSP	Chr6	1953671	1955959
CLAFUR5_06955	433	Non-effector	1	0	5	1.155		noSSP	Chr6	1987437	1988858
CLAFUR5_06958	896	Non-effector	0	0.84	11	1.228		noSSP	Chr6	1993484	1996234
CLAFUR5_06961	105	Non-effector	0	0.288	7	6.667		SSP	Chr6	2001819	2002190
CLAFUR5_06962	148	Non-effector	0	0.807	5	3.378		SSP	Chr6	2005382	2005828
CLAFUR5_06991	461	Non-effector	0	0.06	14	3.037		noSSP	Chr6	2061611	2063049
CLAFUR5_07004	994	Non-effector	0	0.394	7	0.704		noSSP	Chr6	2087801	2090863
CLAFUR5_07009	145	Effector	0	0.463	1	0.69		SSP	Chr6	2100317	2100754
CLAFUR5_07033	620	Non-effector	0	0.954	9	1.452		noSSP	Chr6	2159004	2161013
CLAFUR5_07035	182	Effector	0	0.428	0	0	Ecp50-1	SSP	Chr6	2164655	2165203
CLAFUR5_07043	131	Effector	0	0.773	8	6.107	Ecp15	SSP	Chr6	2346901	2347405
CLAFUR5_07048	300	Effector	0	0.937	4	1.333		SSP	Chr6	2412589	2413551
CLAFUR5_07050	700	Non-effector	0	0.675	5	0.714		noSSP	Chr6	2416218	2418320
CLAFUR5_07063	404	Non-effector	0	0.773	5	1.238		noSSP	Chr6	2453321	2454834
CLAFUR5_07099	183	Effector	0	0.018	5	2.732		SSP	Chr6	2646401	2647118
CLAFUR5_07110	502	Non-effector	6	0.807	4	0.797		noSSP	Chr6	2666002	2667568
CLAFUR5_07113	473	Non-effector	9	0.463	3	0.634		noSSP	Chr6	2674245	2675717
CLAFUR5_07141	466	Non-effector	0	0.018	10	2.146		noSSP	Chr6	2825075	2826563
CLAFUR5_07154	177	Non-effector	0	0.021	3	1.695		noSSP	Chr6	2851643	2852224
CLAFUR5_07161	459	Non-effector	0	0.428	13	2.832		noSSP	Chr6	2864968	2866398
CLAFUR5_07189	244	Unlikely	0	0.003	8	3.279		noSSP	Chr6	3080134	3080919
CLAFUR5_07197	397	Non-effector	0	0.773	6	1.511		noSSP	Chr6	3097554	3098747
CLAFUR5_07205	256	Non-effector	0	0.627	7	2.734		noSSP	Chr6	3117775	3118696
CLAFUR5_07206	106	Effector	0	0.323	6	5.66		SSP	Chr6	3129904	3130329
CLAFUR5_07244	220	Unlikely	0	0.909	7	3.182		SSP	Chr6	3343172	3343941
CLAFUR5_07255	372	Non-effector	0	0.937	1	0.269		noSSP	Chr6	3375480	3376650
CLAFUR5_07256	550	Non-effector	0	0.522	1	0.182		noSSP	Chr6	3377336	3378988
CLAFUR5_07257	193	Unlikely	0	0.548	0	0		noSSP	Chr6	3380148	3380844
CLAFUR5_07268	168	Effector	0	0.463	4	2.381		SSP	Chr6	3454288	3454900
CLAFUR5_07292	114	Effector	0	0.575	6	5.263		SSP	Chr6	3496388	3496785
CLAFUR5_07294	909	Non-effector	0	0.003	2	0.22		noSSP	Chr6	3499624	3502353
CLAFUR5_07295	93	Effector	0	0.522	2	2.151		SSP	Chr6	3503251	3503697
CLAFUR5_07306	842	Non-effector	0	0.288	11	1.306		noSSP	Chr6	3526969	3530950
CLAFUR5_07309	318	Non-effector	0	0.84	1	0.314		noSSP	Chr6	3536355	3537311
CLAFUR5_07320	211	Unlikely	0	0.522	5	2.37		SSP	Chr6	3556905	3557591
CLAFUR5_07332	353	Non-effector	0	0.252	3	0.85	CE78	noSSP	Chr6	3580636	3581697
CLAFUR5_07343	144	Effector	0	0.575	11	7.639		SSP	Chr6	3601412	3601957
CLAFUR5_07352	110	Effector	0	0.807	1	0.909		SSP	Chr6	3652128	3652460
CLAFUR5_07363	635	Non-effector	0	0.575	32	5.039		noSSP	Chr6	3679688	3681595
CLAFUR5_07399	148	Effector	0	0.36	0	0		SSP	Chr6	3849326	3849841
CLAFUR5_07414	685	Non-effector	0	0.036	9	1.314		noSSP	Chr6	3888315	3890433
CLAFUR5_07434	290	Non-effector	0	0.575	5	1.724		noSSP	Chr6	3931511	3932383
CLAFUR5_07449	282	Effector	0	0.001	10	3.546		SSP	Chr6	4027090	4028043
CLAFUR5_07471	463	Non-effector	0	0.604	27	5.832		noSSP	Chr6	4074788	4076324
CLAFUR5_07481	434	Non-effector	6	0.323	13	2.995		noSSP	Chr6	4100362	4101666
CLAFUR5_07486	731	Non-effector	0	0.807	7	0.958		noSSP	Chr6	4116225	4118452
CLAFUR5_07492	705	Non-effector	0	0.824	5	0.709		noSSP	Chr6	4195395	4197718
CLAFUR5_07496	141	Effector	0	0.741	6	4.255	Ecp30	SSP	Chr6	4204929	4205414
CLAFUR5_07498	552	Non-effector	0	0.288	7	1.268		noSSP	Chr6	4208995	4210710
CLAFUR5_07513	93	Effector	0	0.394	6	6.452	Ecp9-6	SSP	Chr6	4240467	4240810
CLAFUR5_07517	208	Effector	0	0.36	9	4.327		SSP	Chr6	4246627	4247749
CLAFUR5_07579	598	Non-effector	1	0.012	4	0.669		noSSP	Chr6	4472190	4474042
CLAFUR5_07581	197	Non-effector	0	0	8	4.061		noSSP	Chr6	4485291	4485938
CLAFUR5_07587	741	Non-effector	0	0.522	9	1.215		noSSP	Chr6	4498782	4501065
CLAFUR5_07589	912	Non-effector	0	0.493	18	1.974		noSSP	Chr6	4503535	4506375
CLAFUR5_07590	806	Non-effector	0	0.627	18	2.233		noSSP	Chr6	4508670	4512211
CLAFUR5_07605	325	Non-effector	0	0.756	2	0.615		noSSP	Chr6	4540067	4541102
CLAFUR5_07617	118	Effector	0	0.522	1	0.847		SSP	Chr6	4562402	4562758
CLAFUR5_07619	180	Effector	0	0.789	4	2.222		SSP	Chr6	4565860	4566449
CLAFUR5_07641	366	Unlikely	0	0.009	28	7.65		noSSP	Chr6	4622219	4623468
CLAFUR5_07654	483	Non-effector	1	0.428	5	1.035		noSSP	Chr6	4647362	4648922
CLAFUR5_07672	230	Effector	1	0.001	8	3.478		SSP	Chr6	4683136	4684012
CLAFUR5_07683	63	Effector	0	0.675	8	12.698	Ecp39	SSP	Chr6	4701723	4701970
CLAFUR5_07701	222	Non-effector	1	0.003	11	4.955		noSSP	Chr6	4862845	4863561
CLAFUR5_07703	257	Non-effector	0	0.074	1	0.389		noSSP	Chr6	4865888	4866776
CLAFUR5_07707	57	Effector	0	0.394	1	1.754		SSP	Chr6	4874089	4874316
CLAFUR5_07712	132	Effector	0	0.288	12	9.091		SSP	Chr6	4885043	4885496
CLAFUR5_07716	252	Non-effector	0	0.867	4	1.587		noSSP	Chr6	4897800	4898558
CLAFUR5_07740	390	Non-effector	0	0.323	14	3.59		noSSP	Chr6	4946309	4947481
CLAFUR5_07748	939	Non-effector	0	0	9	0.958		noSSP	Chr6	4968675	4971595
CLAFUR5_07765	372	Non-effector	0	0.36	5	1.344		noSSP	Chr3	65392	66565
CLAFUR5_07766	193	Non-effector	0	0.252	8	4.145		SSP	Chr3	67223	67804
CLAFUR5_07770	565	Non-effector	0	0.741	4	0.708		noSSP	Chr3	74747	76549
CLAFUR5_07776	765	Non-effector	0	0.604	8	1.046		noSSP	Chr3	91647	94345
CLAFUR5_07810	465	Non-effector	0	0.942	5	1.075		noSSP	Chr3	152390	153845
CLAFUR5_07815	115	Effector	0	0.394	8	6.957		SSP	Chr3	236228	236693
CLAFUR5_07823	177	Non-effector	0	0.428	1	0.565		noSSP	Chr3	255499	256179
CLAFUR5_07826	729	Non-effector	0	0.548	7	0.96		noSSP	Chr3	260677	262950
CLAFUR5_07846	712	Non-effector	0	0.627	8	1.124		noSSP	Chr3	296444	298582
CLAFUR5_07854	424	Non-effector	0	0.627	3	0.708		noSSP	Chr3	317008	318384
CLAFUR5_07861	180	Unlikely	0	0.773	4	2.222		SSP	Chr3	339904	340513
CLAFUR5_07864	336	Non-effector	0	0.463	10	2.976		noSSP	Chr3	345562	346749
CLAFUR5_07873	466	Non-effector	0	0.96	5	1.073		noSSP	Chr3	398578	399978
CLAFUR5_07879	426	Non-effector	0	0.84	3	0.704		noSSP	Chr3	409119	410465
CLAFUR5_07884	97	Effector	0	0.288	10	10.309		SSP	Chr3	420039	420433
CLAFUR5_07904	275	Non-effector	1	0.002	6	2.182		noSSP	Chr3	464262	465205
CLAFUR5_07907	1078	Non-effector	1	0.756	0	0		noSSP	Chr3	469441	472677
CLAFUR5_07934	695	Non-effector	0	0.091	7	1.007		noSSP	Chr3	623564	626222
CLAFUR5_07944	140	Effector	0	0.675	8	5.714		SSP	Chr3	770037	770509
CLAFUR5_07947	623	Non-effector	0	0.789	4	0.642		noSSP	Chr3	777029	779066
CLAFUR5_07949	625	Non-effector	0	0.522	3	0.48		noSSP	Chr3	784332	786259
CLAFUR5_07954	575	Non-effector	0	0.773	12	2.087		noSSP	Chr3	795391	797268
CLAFUR5_07955	455	Non-effector	0	0.96	7	1.538		noSSP	Chr3	798539	799906
CLAFUR5_07983	307	Non-effector	0	0.855	2	0.651		noSSP	Chr3	865462	866493
CLAFUR5_07992	2401	Non-effector	13	0.773	23	0.958		noSSP	Chr3	1003484	1011059
CLAFUR5_07993	266	Non-effector	0	0.675	5	1.88		noSSP	Chr3	1012394	1013309
CLAFUR5_08019	474	Non-effector	0	0.985	11	2.321		noSSP	Chr3	1297953	1299377
CLAFUR5_08029	216	Effector	0	0.741	1	0.463		SSP	Chr3	1332360	1333010
CLAFUR5_08043	608	Non-effector	0	0.652	17	2.796		noSSP	Chr3	1361385	1363268
CLAFUR5_08069	1025	Non-effector	1	0.109	6	0.585		noSSP	Chr3	1614873	1617950
CLAFUR5_08075	394	Non-effector	0	0.428	8	2.03		noSSP	Chr3	1637189	1638512
CLAFUR5_08085	197	Effector	0	0.288	1	0.508		SSP	Chr3	1760888	1761536
CLAFUR5_08092	309	Non-effector	1	0.493	6	1.942		noSSP	Chr3	1771323	1772330
CLAFUR5_08104	666	Non-effector	0	0.807	4	0.601		noSSP	Chr3	1794260	1796321
CLAFUR5_08108	425	Non-effector	0	0.091	5	1.176		noSSP	Chr3	1875301	1876677
CLAFUR5_08112	94	Non-effector	0	0.004	4	4.255		noSSP	Chr3	1881851	1882193
CLAFUR5_08113	223	Non-effector	1	0.003	12	5.381		noSSP	Chr3	1883652	1884528
CLAFUR5_08124	91	Effector	0	0.182	8	8.791		SSP	Chr3	2150519	2150794
CLAFUR5_08147	166	Effector	0	0.84	6	3.614		SSP	Chr3	2446392	2446950
CLAFUR5_08155	530	Non-effector	0	0.252	7	1.321		noSSP	Chr3	2464867	2466789
CLAFUR5_08159	292	Non-effector	0	0.522	1	0.342		noSSP	Chr3	2473190	2474068
CLAFUR5_08171	265	Non-effector	0	0.72	6	2.264		noSSP	Chr3	2557948	2559014
CLAFUR5_08172	496	Non-effector	1	0.807	14	2.823		noSSP	Chr3	2560571	2562113
CLAFUR5_08185	583	Non-effector	0	0.968	4	0.686		noSSP	Chr3	2639056	2641185
CLAFUR5_08204	840	Non-effector	1	0.493	10	1.19		noSSP	Chr3	2769956	2772478
CLAFUR5_08211	386	Non-effector	0	0.323	12	3.109		noSSP	Chr3	2805199	2806474
CLAFUR5_08221	444	Non-effector	1	0.756	8	1.802		noSSP	Chr3	2823122	2824456
CLAFUR5_08233	479	Non-effector	0	0.216	12	2.505		noSSP	Chr3	2879786	2881365
CLAFUR5_08241	666	Non-effector	0	0.004	9	1.351		noSSP	Chr3	3056535	3058641
CLAFUR5_08249	389	Non-effector	0	0.927	3	0.771		noSSP	Chr3	3077199	3078450
CLAFUR5_08250	312	Non-effector	0	0.72	12	3.846		noSSP	Chr3	3079946	3080935
CLAFUR5_08276	400	Non-effector	0	0.899	6	1.5		noSSP	Chr3	3127354	3128769
CLAFUR5_08278	548	Non-effector	0	0.493	1	0.182		noSSP	Chr3	3150306	3152008
CLAFUR5_08280	332	Non-effector	0	0	10	3.012		noSSP	Chr3	3156661	3157767
CLAFUR5_08301	337	Non-effector	0	0.756	2	0.593		noSSP	Chr3	3442744	3443805
CLAFUR5_08303	385	Non-effector	1	0.909	10	2.597		noSSP	Chr3	3446462	3447670
CLAFUR5_08317	370	Non-effector	0	0.154	4	1.081		noSSP	Chr3	3541580	3542800
CLAFUR5_08355	561	Non-effector	1	0.493	5	0.891		noSSP	Chr3	3825882	3827679
CLAFUR5_08357	220	Non-effector	0	0.72	3	1.364		noSSP	Chr3	3832628	3833759
CLAFUR5_08360	623	Non-effector	0	0.288	6	0.963		noSSP	Chr3	3836548	3838523
CLAFUR5_08361	170	Effector	1	0.807	5	2.941		SSP	Chr3	3877400	3878021
CLAFUR5_08386	515	Non-effector	0	0.575	6	1.165		noSSP	Chr3	4288055	4289602
CLAFUR5_08388	289	Non-effector	0	0.675	4	1.384		noSSP	Chr3	4291768	4292637
CLAFUR5_08389	76	Effector	0	0.879	6	7.895		SSP	Chr3	4292955	4293287
CLAFUR5_08390	160	Non-effector	0	0.773	16	10		SSP	Chr3	4293749	4294231
CLAFUR5_08394	204	Effector	0	0.652	9	4.412		SSP	Chr3	4385340	4386115
CLAFUR5_08412	399	Non-effector	0	0.627	16	4.01		noSSP	Chr3	4551003	4552202
CLAFUR5_08423	99	Effector	0	0.014	7	7.071		SSP	Chr3	4572207	4572621
CLAFUR5_08446	199	Non-effector	0	0.992	3	1.508		noSSP	Chr3	4620193	4620792
CLAFUR5_08460	129	Non-effector	0	0.993	4	3.101		SSP	Chr3	4743439	4743878
CLAFUR5_08461	406	Non-effector	0	0.96	6	1.478		noSSP	Chr3	4783798	4785068
CLAFUR5_08499	1232	Non-effector	1	0.89	11	0.893		noSSP	Chr3	5022151	5025849
CLAFUR5_08535	395	Non-effector	0	0.773	3	0.759		noSSP	Chr3	5115915	5117255
CLAFUR5_08546	478	Non-effector	0	0.89	11	2.301		noSSP	Chr3	5235181	5236617
CLAFUR5_08551	698	Non-effector	1	0.428	4	0.573		noSSP	Chr3	5244159	5246361
CLAFUR5_08552	133	Non-effector	0	0.394	7	5.263		SSP	Chr3	5246772	5247315
CLAFUR5_08555	248	Non-effector	0	0.001	4	1.613		noSSP	Chr3	5252588	5253334
CLAFUR5_08582	372	Non-effector	0	0.323	9	2.419		noSSP	Chr3	5404143	5405363
CLAFUR5_08588	952	Non-effector	0	0.05	11	1.155		noSSP	Chr3	5413605	5416598
CLAFUR5_08593	311	Non-effector	0	0.789	3	0.965		noSSP	Chr3	5429986	5431087
CLAFUR5_08597	211	Non-effector	0	0.288	9	4.265		SSP	Chr3	5435389	5436142
CLAFUR5_08609	294	Non-effector	0	0	4	1.361		noSSP	Chr3	5458568	5459561
CLAFUR5_08622	761	Non-effector	1	0	15	1.971		noSSP	Chr3	5492127	5494460
CLAFUR5_08623	461	Non-effector	0	0.323	10	2.169		noSSP	Chr3	5495322	5496756
CLAFUR5_08658	300	Non-effector	0	0.84	5	1.667		noSSP	Chr3	5729295	5730319
CLAFUR5_08715	291	Unlikely	0	0.252	1	0.344		noSSP	Chr3	5918585	5919524
CLAFUR5_08733	602	Non-effector	8	0.948	13	2.159		noSSP	Chr3	5976214	5978073
CLAFUR5_08740	248	Effector	0	0.252	11	4.435		SSP	Chr3	5997522	5998467
CLAFUR5_08742	409	Non-effector	0	0.675	1	0.244		noSSP	Chr3	6000585	6001984
CLAFUR5_08744	296	Non-effector	0	0.698	28	9.459		noSSP	Chr3	6006118	6007008
CLAFUR5_08766	149	Non-effector	0	0.182	0	0		noSSP	Chr3	6141994	6142578
CLAFUR5_08797	96	Non-effector	0	0.288	0	0		noSSP	Chr9	39865	40347
CLAFUR5_08801	94	Unlikely	0	0.604	6	6.383		SSP	Chr9	47406	47816
CLAFUR5_08819	615	Non-effector	0	0.96	4	0.65		noSSP	Chr9	102035	104048
CLAFUR5_08822	86	Non-effector	0	0.627	1	1.163		noSSP	Chr9	109151	109486
CLAFUR5_08823	254	Non-effector	0	0.998	6	2.362		noSSP	Chr9	114501	115377
CLAFUR5_08836	129	Non-effector	0	0.698	0	0		noSSP	Chr9	143938	144380
CLAFUR5_08837	417	Non-effector	0	0.522	6	1.439		noSSP	Chr9	145578	146988
CLAFUR5_08843	190	Non-effector	0	0.824	0	0		noSSP	Chr9	165787	166408
CLAFUR5_08858	309	Non-effector	0	0.05	6	1.942		noSSP	Chr9	220710	221639
CLAFUR5_08860	276	Unlikely	0	0.698	16	5.797		noSSP	Chr9	222241	223126
CLAFUR5_08865	230	Effector	0	0.698	4	1.739		SSP	Chr9	230366	231179
CLAFUR5_08881	477	Non-effector	0	0.288	14	2.935		noSSP	Chr9	256440	258144
CLAFUR5_08887	555	Non-effector	0	0.824	6	1.081		noSSP	Chr9	383177	384905
CLAFUR5_08897	519	Non-effector	5	0.428	5	0.963		noSSP	Chr9	405429	407035
CLAFUR5_08901	158	Effector	0	0.964	3	1.899		SSP	Chr9	520195	520701
CLAFUR5_08936	278	Non-effector	0	0.879	7	2.518		noSSP	Chr9	605009	605952
CLAFUR5_08972	398	Non-effector	0	0.522	4	1.005		noSSP	Chr9	696364	697668
CLAFUR5_08974	87	Effector	0	0.009	8	9.195		SSP	Chr9	702566	702955
CLAFUR5_08977	383	Non-effector	0	0.575	3	0.783		noSSP	Chr9	712602	713753
CLAFUR5_08984	867	Non-effector	0	0.919	12	1.384		noSSP	Chr9	755916	758519
CLAFUR5_08991	395	Non-effector	0	0.627	7	1.772		noSSP	Chr9	775815	777040
CLAFUR5_09023	280	Non-effector	0	0.182	3	1.071		noSSP	Chr9	840412	841304
CLAFUR5_09027	233	Non-effector	0	0.004	6	2.575		noSSP	Chr9	854077	854778
CLAFUR5_09029	219	Non-effector	0	0.001	5	2.283		noSSP	Chr9	860503	861428
CLAFUR5_09040	324	Non-effector	0	0.012	5	1.543		noSSP	Chr9	1006366	1007391
CLAFUR5_09145	606	Non-effector	0	0.109	8	1.32		noSSP	Chr9	1429864	1431684
CLAFUR5_09154	67	Non-effector	0	0.983	0	0		noSSP	Chr9	1454244	1454447
CLAFUR5_09160	1062	Non-effector	0	0.216	12	1.13		noSSP	Chr9	1464863	1468211
CLAFUR5_09175	431	Non-effector	0	0.773	10	2.32		noSSP	Chr9	1608076	1609427
CLAFUR5_09185	397	Non-effector	0	0.72	4	1.008		noSSP	Chr9	1651640	1652892
CLAFUR5_09204	185	Non-effector	0	0.001	2	1.081		noSSP	Chr9	1728929	1729486
CLAFUR5_09211	286	Non-effector	0	0.627	3	1.049		noSSP	Chr9	1740060	1740941
CLAFUR5_09238	59	Non-effector	0	0.937	1	1.695		noSSP	Chr9	1900270	1900449
CLAFUR5_09239	243	Effector	0	0.741	12	4.938		SSP	Chr9	1900888	1901673
CLAFUR5_09243	441	Non-effector	1	0.021	2	0.454		noSSP	Chr9	1911297	1912676
CLAFUR5_09245	178	Non-effector	0	0.36	2	1.124		noSSP	Chr9	1914875	1915491
CLAFUR5_09254	95	Effector	0	0.252	7	7.368		SSP	Chr9	1938802	1939208
CLAFUR5_09261	581	Non-effector	0	0.005	7	1.205		noSSP	Chr9	1986821	1988675
CLAFUR5_09262	421	Non-effector	0	0.008	4	0.95		noSSP	Chr9	2075347	2076660
CLAFUR5_09264	370	Non-effector	0	0.252	5	1.351		noSSP	Chr9	2080905	2082168
CLAFUR5_09271	331	Non-effector	0	0.789	4	1.208		noSSP	Chr9	2098993	2099988
CLAFUR5_09277	861	Non-effector	0	0.789	4	0.465		noSSP	Chr9	2175246	2178680
CLAFUR5_09287	260	Unlikely	0	0.89	4	1.538		noSSP	Chr9	2198325	2199349
CLAFUR5_09304	436	Non-effector	0	0.575	2	0.459		noSSP	Chr9	2245524	2246834
CLAFUR5_09318	526	Non-effector	0	0.604	3	0.57		noSSP	Chr9	2276488	2278068
CLAFUR5_09337	325	Non-effector	4	0.252	2	0.615		noSSP	Chr9	2338236	2339388
CLAFUR5_09342	305	Non-effector	0	0.004	5	1.639		noSSP	Chr9	2348471	2349388
CLAFUR5_09344	388	Non-effector	0	0.252	3	0.773		noSSP	Chr9	2351875	2353094
CLAFUR5_09350	556	Non-effector	7	0.954	15	2.698		noSSP	Chr9	2369201	2370927
CLAFUR5_09362	276	Non-effector	0	0.428	3	1.087		noSSP	Chr9	2496249	2497134
CLAFUR5_09364	364	Non-effector	0	0.252	9	2.473		noSSP	Chr9	2501531	2502677
CLAFUR5_09377	294	Non-effector	0	0.522	4	1.361		noSSP	Chr9	2526411	2527380
CLAFUR5_09385	299	Non-effector	0	0.741	0	0		noSSP	Chr9	2553184	2554146
CLAFUR5_09386	522	Non-effector	0	0	2	0.383		noSSP	Chr9	2555508	2557125
CLAFUR5_09387	419	Non-effector	0	0.182	0	0		noSSP	Chr9	2557786	2559132
CLAFUR5_09388	4247	Non-effector	0	0.899	28	0.659		noSSP	Chr9	2559610	2572959
CLAFUR5_09394	234	Non-effector	0	0.323	1	0.427		noSSP	Chr9	2586430	2588018
CLAFUR5_09414	632	Non-effector	0	0.652	1	0.158		noSSP	Chr9	2628433	2630535
CLAFUR5_09439	110	Effector	0	0.493	8	7.273	Ecp19-2	SSP	Chr9	2956903	2957437
CLAFUR5_09449	643	Non-effector	9	0.855	7	1.089		noSSP	Chr9	2978736	2980719
CLAFUR5_09453	477	Non-effector	0	0.675	7	1.468		noSSP	Chr9	2988522	2989955
CLAFUR5_09454	1569	Non-effector	0	0.789	24	1.53		noSSP	Chr9	2992387	2997266
CLAFUR5_09465	712	Non-effector	0	0.919	2	0.281		noSSP	Chr9	3012763	3015118
CLAFUR5_09466	372	Non-effector	0	0.789	2	0.538		noSSP	Chr9	3017139	3018257
CLAFUR5_09494	477	Non-effector	5	0.428	8	1.677		noSSP	Chr9	3083424	3084956
CLAFUR5_09502	492	Non-effector	1	0.036	0	0		noSSP	Chr9	3101605	3103188
CLAFUR5_09508	447	Non-effector	0	0.909	4	0.895		noSSP	Chr9	3111983	3113390
CLAFUR5_09513	527	Non-effector	0	0.394	4	0.759		noSSP	Chr9	3122581	3124272
CLAFUR5_09519	414	Non-effector	0	0.36	5	1.208		noSSP	Chr9	3192769	3194150
CLAFUR5_09534	202	Non-effector	0	0.899	5	2.475		SSP	Chr9	3222567	3223277
CLAFUR5_09535	1547	Non-effector	0	0.627	6	0.388		noSSP	Chr9	3224026	3228719
CLAFUR5_09548	285	Non-effector	0	0.789	6	2.105		noSSP	Chr9	3250417	3251274
CLAFUR5_09569	482	Non-effector	0	0	5	1.037		noSSP	Chr9	3300877	3302385
CLAFUR5_09579	158	Non-effector	0	0.182	8	5.063		SSP	Chr9	3329730	3330259
CLAFUR5_09643	736	Non-effector	7	0.89	8	1.087		noSSP	Chr9	3465161	3467426
CLAFUR5_09659	501	Non-effector	0	0.109	1	0.2		noSSP	Chr9	3499113	3500618
CLAFUR5_09678	198	Non-effector	0	0.575	5	2.525		SSP	Chr9	3535912	3536734
CLAFUR5_09689	405	Non-effector	0	0.182	9	2.222		noSSP	Chr9	3554880	3556149
CLAFUR5_09710	334	Non-effector	0	0.675	10	2.994		noSSP	Chr9	3607619	3608623
CLAFUR5_09711	316	Non-effector	0	0	5	1.582		noSSP	Chr9	3612421	3613428
CLAFUR5_09712	416	Non-effector	0	0.001	0	0		noSSP	Chr9	3613641	3615028
CLAFUR5_09718	565	Non-effector	7	0.756	17	3.009		noSSP	Chr9	3628616	3630473
CLAFUR5_09732	350	Non-effector	0	0.182	2	0.571		noSSP	Chr9	3662420	3663526
CLAFUR5_09738	298	Non-effector	0	0.927	10	3.356		noSSP	Chr9	3671530	3672531
CLAFUR5_09751	67	Effector	0	0.627	7	10.448	Ecp10-2	SSP	Chr9	3806454	3806775
CLAFUR5_09754	344	Non-effector	0	0.575	4	1.163		noSSP	Chr9	3813212	3814545
CLAFUR5_09755	591	Non-effector	0	0.909	8	1.354		noSSP	Chr9	3815653	3817481
CLAFUR5_09767	787	Non-effector	0	0.493	0	0		noSSP	Chr9	3843734	3846217
CLAFUR5_09772	611	Non-effector	0	0.548	9	1.473		noSSP	Chr9	3857982	3859906
CLAFUR5_09774	391	Non-effector	1	0.522	15	3.836		noSSP	Chr9	3862590	3863817
CLAFUR5_09784	788	Non-effector	0	0.01	7	0.888		noSSP	Chr9	3882990	3885828
CLAFUR5_09795	313	Unlikely	0	0.627	4	1.278		noSSP	Chr9	4009002	4009943
CLAFUR5_09809	324	Non-effector	0	0.698	10	3.086		noSSP	Chr9	4049280	4050354
CLAFUR5_09818	63	Effector	0	0.899	7	11.111	Avr9	SSP	Chr7	6546	6796
CLAFUR5_09819	544	Non-effector	0	0.773	8	1.471		noSSP	Chr7	88915	90819
CLAFUR5_09820	327	Non-effector	0	0.522	2	0.612		noSSP	Chr7	91030	92013
CLAFUR5_09827	540	Non-effector	0	0.652	15	2.778		noSSP	Chr7	103312	104984
CLAFUR5_09847	154	Non-effector	0	0.522	7	4.545		SSP	Chr7	146356	146820
CLAFUR5_09851	620	Non-effector	0	0.043	7	1.129		noSSP	Chr7	154981	156984
CLAFUR5_09852	327	Non-effector	0	0.899	4	1.223		noSSP	Chr7	157177	158209
CLAFUR5_09866	437	Non-effector	0	0.252	2	0.458		noSSP	Chr7	265635	267202
CLAFUR5_09878	320	Non-effector	0	0.773	4	1.25		noSSP	Chr7	289088	290102
CLAFUR5_09880	472	Non-effector	0	0	3	0.636		noSSP	Chr7	292397	293867
CLAFUR5_09883	139	Effector	0	0.074	6	4.317		SSP	Chr7	299168	299587
CLAFUR5_09894	245	Non-effector	0	0.394	2	0.816		noSSP	Chr7	320988	321825
CLAFUR5_09897	183	Non-effector	0	0.675	1	0.546		noSSP	Chr7	327460	328069
CLAFUR5_09907	481	Non-effector	0	0.824	9	1.871		noSSP	Chr7	341154	342668
CLAFUR5_09915	165	Effector	0	0.216	8	4.848		SSP	Chr7	356336	356959
CLAFUR5_09926	72	Effector	0	0.604	2	2.778		SSP	Chr7	468263	468535
CLAFUR5_09927	928	Non-effector	0	0.994	16	1.724		noSSP	Chr7	511070	513909
CLAFUR5_09942	508	Non-effector	0	0.548	17	3.346		noSSP	Chr7	533637	535617
CLAFUR5_09955	160	Effector	0	0.548	11	6.875	Ecp54-1	SSP	Chr7	565635	566167
CLAFUR5_09986	561	Non-effector	0	0.972	8	1.426		noSSP	Chr7	627289	629028
CLAFUR5_09999	327	Non-effector	0	0.394	1	0.306		noSSP	Chr7	653845	654828
CLAFUR5_10064	416	Non-effector	0	0.522	5	1.202		noSSP	Chr7	856385	857750
CLAFUR5_10069	155	Effector	0	0.36	8	5.161		SSP	Chr7	952938	953405
CLAFUR5_10071	547	Non-effector	1	0.867	9	1.645		noSSP	Chr7	954738	956445
CLAFUR5_10076	292	Non-effector	0	0.72	2	0.685		noSSP	Chr7	964434	965439
CLAFUR5_10080	307	Non-effector	1	0.394	15	4.886		noSSP	Chr7	970037	971008
CLAFUR5_10085	228	Effector	0	0.627	9	3.947	Ecp6	SSP	Chr7	982368	983215
CLAFUR5_10093	210	Non-effector	0	0.004	7	3.333		noSSP	Chr7	1000624	1001256
CLAFUR5_10094	261	Non-effector	0	0.919	2	0.766		noSSP	Chr7	1003159	1003999
CLAFUR5_10106	228	Effector	0	0.756	8	3.509	hcf-4	SSP	Chr7	1024908	1025646
CLAFUR5_10112	135	Effector	0	0.091	8	5.926	Avr4	SSP	Chr7	1037206	1037613
CLAFUR5_10129	201	Effector	0	0.323	6	2.985		SSP	Chr7	1177501	1178106
CLAFUR5_10138	192	Effector	0	0.323	0	0		SSP	Chr7	1202252	1202881
CLAFUR5_10140	704	Non-effector	1	0	2	0.284		noSSP	Chr7	1206144	1208258
CLAFUR5_10149	568	Non-effector	6	0.008	3	0.528		noSSP	Chr7	1277346	1279108
CLAFUR5_10152	473	Non-effector	0	0.604	0	0		noSSP	Chr7	1288168	1289640
CLAFUR5_10153	349	Non-effector	0	0.773	0	0		noSSP	Chr7	1291605	1293106
CLAFUR5_10167	149	Effector	1	0.575	5	3.356		SSP	Chr7	1363169	1363777
CLAFUR5_10172	341	Non-effector	0	0.756	1	0.293		noSSP	Chr7	1562848	1563999
CLAFUR5_10174	223	Non-effector	0	0.96	7	3.139		SSP	Chr7	1600951	1601734
CLAFUR5_10177	445	Non-effector	1	0.091	6	1.348		noSSP	Chr7	1611688	1613193
CLAFUR5_10197	1012	Non-effector	0	0.288	8	0.791		noSSP	Chr7	1926974	1930012
CLAFUR5_10204	343	Non-effector	0	0.698	5	1.458		noSSP	Chr7	1947640	1948821
CLAFUR5_10216	1031	Non-effector	0	0.522	41	3.977		noSSP	Chr7	1975625	1979013
CLAFUR5_10222	219	Non-effector	0	0	5	2.283		noSSP	Chr7	1986574	1987233
CLAFUR5_10228	450	Non-effector	1	0.001	9	2		noSSP	Chr7	2007297	2008988
CLAFUR5_10229	98	Effector	0	0.604	8	8.163		SSP	Chr7	2009817	2010169
CLAFUR5_10231	126	Non-effector	0	0.652	0	0		noSSP	Chr7	2070933	2071372
CLAFUR5_10240	157	Effector	0	0.36	6	3.822		SSP	Chr7	2088610	2089083
CLAFUR5_10242	192	Effector	0	0.575	6	3.125		SSP	Chr7	2091393	2091971
CLAFUR5_10247	609	Non-effector	1	0.807	5	0.821		noSSP	Chr7	2100951	2102894
CLAFUR5_10251	722	Non-effector	0	0.288	5	0.693		noSSP	Chr7	2107343	2109613
CLAFUR5_10263	164	Non-effector	0	0.652	4	2.439		SSP	Chr7	2126357	2126966
CLAFUR5_10264	174	Non-effector	0	0.741	4	2.299		SSP	Chr7	2127621	2128246
CLAFUR5_10269	327	Non-effector	7	0.36	10	3.058		noSSP	Chr7	2140988	2142137
CLAFUR5_10278	121	Effector	0	0.652	6	4.959	Avr4E	SSP	Chr7	2298891	2299256
CLAFUR5_10280	654	Non-effector	0	0	13	1.988		noSSP	Chr7	2358566	2360530
CLAFUR5_10293	261	Non-effector	0	0.36	0	0		noSSP	Chr7	2424743	2425580
CLAFUR5_10298	500	Non-effector	0	0.182	6	1.2		noSSP	Chr7	2437732	2439820
CLAFUR5_10306	296	Non-effector	0	0.043	10	3.378		noSSP	Chr7	2504822	2505991
CLAFUR5_10315	254	Non-effector	0	0.493	2	0.787		noSSP	Chr7	2525454	2526275
CLAFUR5_10317	336	Non-effector	0	0.899	4	1.19		noSSP	Chr7	2528980	2530830
CLAFUR5_10333	725	Non-effector	0	0	3	0.414		noSSP	Chr7	2570148	2572325
CLAFUR5_10361	403	Non-effector	0	0.014	7	1.737		noSSP	Chr7	2815473	2816834
CLAFUR5_10379	146	Non-effector	0	0.463	4	2.74	Ecp44	SSP	Chr7	2883482	2883922
CLAFUR5_10423	855	Non-effector	0	0	17	1.988		noSSP	Chr7	3044036	3046753
CLAFUR5_10424	183	Effector	1	0.575	8	4.372		SSP	Chr7	3048744	3049356
CLAFUR5_10438	255	Non-effector	5	0.129	10	3.922		noSSP	Chr7	3080122	3080938
CLAFUR5_10447	208	Effector	0	0.026	6	2.885		SSP	Chr7	3103402	3104186
CLAFUR5_10454	649	Non-effector	1	0.855	9	1.387		noSSP	Chr7	3116397	3119066
CLAFUR5_10483	135	Non-effector	0	0.627	11	8.148		SSP	Chr7	3330265	3330672
CLAFUR5_10516	211	Non-effector	0	0	2	0.948		noSSP	Chr7	3502559	3503194
CLAFUR5_10517	301	Non-effector	0	0.575	1	0.332		noSSP	Chr7	3503384	3504394
CLAFUR5_10530	199	Non-effector	0	0	7	3.518		noSSP	Chr7	3528289	3528888
CLAFUR5_10547	463	Non-effector	1	0.004	2	0.432		noSSP	Chr7	3577348	3579111
CLAFUR5_10563	161	Effector	0	0.018	6	3.727	CE32	SSP	Chr7	3715853	3716391
CLAFUR5_10576	230	Non-effector	0	0.879	2	0.87		noSSP	Chr7	3790840	3791588
CLAFUR5_10589	329	Non-effector	0	0.899	9	2.736		noSSP	Chr7	3821771	3822810
CLAFUR5_10606	268	Non-effector	0	0.323	0	0		noSSP	Chr7	3856862	3858325
CLAFUR5_10609	466	Non-effector	0	0.428	7	1.502		noSSP	Chr7	3862368	3864093
CLAFUR5_10615	577	Non-effector	1	0.807	4	0.693		noSSP	Chr7	3872293	3874026
CLAFUR5_10621	694	Non-effector	0	0.001	23	3.314		noSSP	Chr7	3887399	3889483
CLAFUR5_10626	130	Effector	0	0.548	4	3.077		SSP	Chr7	3903455	3903847
CLAFUR5_10636	256	Effector	0	0.428	10	3.906		SSP	Chr7	4047962	4048845
CLAFUR5_10639	105	Effector	0	0.154	8	7.619	Ecp28-2	SSP	Chr7	4053832	4054201
CLAFUR5_10648	74	Effector	0	0.698	8	10.811	CE23	SSP	Chr7	4091945	4092225
CLAFUR5_10651	340	Non-effector	0	0.323	6	1.765		noSSP	Chr7	4194794	4195884
CLAFUR5_10655	525	Non-effector	0	0.855	2	0.381		noSSP	Chr7	4203468	4205188
CLAFUR5_10659	784	Non-effector	0	0.773	11	1.403		noSSP	Chr7	4210004	4212408
CLAFUR5_10674	200	Non-effector	0	0.394	1	0.5		noSSP	Chr7	4241104	4241706
CLAFUR5_10680	162	Effector	0	0.323	8	4.938	Ecp19-1	SSP	Chr7	4329007	4329608
CLAFUR5_10682	448	Non-effector	0	0.012	5	1.116		noSSP	Chr7	4335171	4337226
CLAFUR5_10685	301	Non-effector	1	0.001	3	0.997		noSSP	Chr7	4344179	4345084
CLAFUR5_10686	228	Non-effector	0	0.154	11	4.825		SSP	Chr7	4345828	4348040
CLAFUR5_10689	337	Unlikely	0	0.014	5	1.484		noSSP	Chr7	4351447	4352520
CLAFUR5_10690	485	Non-effector	0	0.493	4	0.825		noSSP	Chr7	4352851	4354894
CLAFUR5_10696	829	Non-effector	0	0.428	4	0.483		noSSP	Chr7	4366887	4369376
CLAFUR5_10699	529	Non-effector	0	0.652	4	0.756		noSSP	Chr7	4374339	4375928
CLAFUR5_10714	217	Non-effector	0	0.428	11	5.069		SSP	Chr7	4412380	4413260
CLAFUR5_10721	558	Non-effector	0	0.463	16	2.867		noSSP	Chr7	4423233	4425033
CLAFUR5_10732	279	Unlikely	0	0.129	10	3.584		noSSP	Chr7	4466272	4467265
CLAFUR5_10749	328	Non-effector	0	0.003	16	4.878		noSSP	Chr7	4519490	4520476
CLAFUR5_10770	376	Non-effector	6	0.652	4	1.064		noSSP	Chr8	81133	82326
CLAFUR5_10798	517	Non-effector	0	0.698	5	0.967		noSSP	Chr8	180620	182173
CLAFUR5_10805	167	Non-effector	0	0.129	3	1.796		noSSP	Chr8	192839	193397
CLAFUR5_10843	143	Non-effector	0	0.698	0	0		noSSP	Chr8	424404	424835
CLAFUR5_10853	172	Non-effector	0	0.575	3	1.744		noSSP	Chr8	450464	451088
CLAFUR5_10858	82	Non-effector	2	0.216	6	7.317		noSSP	Chr8	459634	459882
CLAFUR5_10864	315	Non-effector	0	0.001	6	1.905		noSSP	Chr8	475560	476672
CLAFUR5_10868	642	Non-effector	0	0.021	6	0.935		noSSP	Chr8	482999	485219
CLAFUR5_10871	240	Non-effector	0	0.394	8	3.333		SSP	Chr8	487640	488474
CLAFUR5_10891	206	Non-effector	0	0.216	0	0		noSSP	Chr8	523320	524000
CLAFUR5_10897	111	Unlikely	0	0.96	2	1.802		noSSP	Chr8	540989	541380
CLAFUR5_10919	354	Non-effector	2	0.741	15	4.237		noSSP	Chr8	586729	588097
CLAFUR5_10928	276	Non-effector	0	0.05	6	2.174		noSSP	Chr8	876883	877746
CLAFUR5_10965	727	Non-effector	0	0.216	6	0.825		noSSP	Chr8	1110744	1112927
CLAFUR5_10966	715	Non-effector	0	0.72	3	0.42		noSSP	Chr8	1113008	1115202
CLAFUR5_10979	477	Non-effector	0	0.394	4	0.839		noSSP	Chr8	1138302	1140050
CLAFUR5_10982	156	Unlikely	0	0.807	5	3.205		SSP	Chr8	1143921	1144391
CLAFUR5_10988	614	Non-effector	0	0.043	2	0.326		noSSP	Chr8	1158715	1160708
CLAFUR5_10995	312	Non-effector	0	0.001	18	5.769		noSSP	Chr8	1171527	1172465
CLAFUR5_11007	88	Non-effector	0	0.001	8	9.091	hcf-5	noSSP	Chr8	1195873	1196264
CLAFUR5_11010	250	Non-effector	0	0.698	3	1.2		noSSP	Chr8	1207200	1208006
CLAFUR5_11011	64	Effector	0	0.824	4	6.25		SSP	Chr8	1208388	1208704
CLAFUR5_11017	344	Non-effector	0	0.756	2	0.581		noSSP	Chr8	1214594	1215628
CLAFUR5_11026	111	Effector	0	0.698	6	5.405		SSP	Chr8	1237191	1237656
CLAFUR5_11034	833	Non-effector	0	0.288	10	1.2		noSSP	Chr8	1250957	1253686
CLAFUR5_11046	452	Non-effector	0	0.548	18	3.982		noSSP	Chr8	1275056	1276649
CLAFUR5_11053	70	Non-effector	0	0.975	1	1.429		noSSP	Chr8	1289799	1290063
CLAFUR5_11054	103	Non-effector	0	0.773	8	7.767	hcf-3	SSP	Chr8	1331366	1331796
CLAFUR5_11062	627	Non-effector	1	0.652	4	0.638		noSSP	Chr8	1364250	1366340
CLAFUR5_11066	140	Non-effector	0	0.522	0	0		noSSP	Chr8	1375074	1375548
CLAFUR5_11074	573	Non-effector	0	0.773	18	3.141		noSSP	Chr8	1391366	1393201
CLAFUR5_11084	246	Non-effector	5	0.89	0	0		noSSP	Chr8	1534650	1535390
CLAFUR5_11110	195	Effector	0	0.652	4	2.051	PhiA-1	SSP	Chr8	1594856	1595443
CLAFUR5_11111	192	Non-effector	0	0.36	2	1.042		noSSP	Chr8	1596548	1597272
CLAFUR5_11112	598	Non-effector	0	0.493	10	1.672		noSSP	Chr8	1599026	1601038
CLAFUR5_11116	373	Non-effector	1	0.003	30	8.043		noSSP	Chr8	1605878	1607170
CLAFUR5_11128	289	Non-effector	0	0.015	3	1.038		noSSP	Chr8	1738369	1739238
CLAFUR5_11129	223	Effector	0	0.036	3	1.345		SSP	Chr8	1740208	1740879
CLAFUR5_11141	282	Non-effector	0	0.927	0	0		noSSP	Chr8	1767696	1768640
CLAFUR5_11174	97	Effector	0	0.394	4	4.124		SSP	Chr8	1971214	1971507
CLAFUR5_11176	350	Non-effector	0	0.604	5	1.429		noSSP	Chr8	1976219	1977349
CLAFUR5_11183	316	Non-effector	1	0.604	15	4.747		noSSP	Chr8	1991404	1992404
CLAFUR5_11189	192	Non-effector	0	0.252	2	1.042		noSSP	Chr8	2005207	2005833
CLAFUR5_11219	980	Non-effector	1	0.216	13	1.327		noSSP	Chr8	2098178	2102952
CLAFUR5_11229	391	Non-effector	0	0.015	6	1.535		noSSP	Chr8	2246547	2247901
CLAFUR5_11230	297	Non-effector	0	0.154	5	1.684		noSSP	Chr8	2248724	2249792
CLAFUR5_11252	543	Non-effector	0	0.323	4	0.737		noSSP	Chr8	2639426	2641106
CLAFUR5_11287	272	Non-effector	0	0.84	5	1.838		noSSP	Chr8	2724357	2725238
CLAFUR5_11288	198	Non-effector	2	0.002	0	0		noSSP	Chr8	2725864	2726849
CLAFUR5_11310	301	Non-effector	0	0.964	4	1.329		noSSP	Chr8	2763596	2764560
CLAFUR5_11327	233	Effector	0	0.789	2	0.858		SSP	Chr8	2804220	2804921
CLAFUR5_11337	184	Effector	0	0.522	8	4.348	Ecp21-1	SSP	Chr8	2829424	2830099
CLAFUR5_11361	80	Non-effector	0	0.36	2	2.5		SSP	Chr8	2912614	2912958
CLAFUR5_11365	642	Non-effector	0	0.006	8	1.246		noSSP	Chr8	2921991	2924340
CLAFUR5_11377	508	Non-effector	0	0.043	6	1.181		noSSP	Chr8	2949847	2951373
CLAFUR5_11395	966	Non-effector	1	0	12	1.242		noSSP	Chr8	3036659	3039738
CLAFUR5_11412	618	Non-effector	0	0.698	5	0.809		noSSP	Chr8	3081418	3083331
CLAFUR5_11413	378	Non-effector	1	0.394	1	0.265		noSSP	Chr8	3083562	3084754
CLAFUR5_11423	542	Non-effector	11	0.756	7	1.292		noSSP	Chr8	3102617	3104334
CLAFUR5_11432	160	Non-effector	0	0.972	4	2.5		SSP	Chr8	3187639	3188179
CLAFUR5_11457	655	Non-effector	0	0.575	14	2.137		noSSP	Chr8	3241201	3243268
CLAFUR5_11473	92	Effector	0	0.789	10	10.87		SSP	Chr8	3275816	3276267
CLAFUR5_11474	141	Effector	0	0.493	5	3.546		SSP	Chr8	3276796	3277341
CLAFUR5_11491	375	Non-effector	0	0.129	3	0.8		noSSP	Chr8	3376861	3378091
CLAFUR5_11499	282	Effector	0	0.773	10	3.546		SSP	Chr8	3400517	3401597
CLAFUR5_11507	1874	Non-effector	0	0.698	69	3.682		noSSP	Chr8	3481546	3487322
CLAFUR5_11521	1011	Non-effector	0	0.36	5	0.495		noSSP	Chr8	3523602	3526788
CLAFUR5_11529	467	Non-effector	0	0	6	1.285		noSSP	Chr8	3569955	3571358
CLAFUR5_11530	154	Effector	0	0.948	3	1.948		SSP	Chr8	3571381	3571948
CLAFUR5_11533	486	Non-effector	0	0.824	8	1.646		noSSP	Chr8	3576801	3578313
CLAFUR5_11537	379	Non-effector	0	0.942	3	0.792		noSSP	Chr8	3586973	3588112
CLAFUR5_11543	724	Non-effector	0	0.06	6	0.829		noSSP	Chr8	3657478	3659712
CLAFUR5_11550	426	Non-effector	0	0.948	5	1.174		noSSP	Chr8	3670054	3671388
CLAFUR5_11562	553	Non-effector	0	0.288	2	0.362		noSSP	Chr8	3697161	3698880
CLAFUR5_11571	477	Non-effector	0	0	7	1.468		noSSP	Chr8	3796718	3798222
CLAFUR5_11622	775	Non-effector	0	0.493	11	1.419		noSSP	Chr8	4023617	4026160
CLAFUR5_11643	124	Effector	0	0.05	2	1.613		SSP	Chr8	4098495	4098869
CLAFUR5_11644	355	Non-effector	0	0.216	1	0.282		noSSP	Chr8	4099082	4100149
CLAFUR5_11665	331	Non-effector	0	0.675	0	0		noSSP	Chr8	4225097	4226144
CLAFUR5_11673	311	Non-effector	0	0.84	5	1.608		noSSP	Chr10	8386	9729
CLAFUR5_11675	229	Non-effector	0	0.972	6	2.62		SSP	Chr10	13923	14678
CLAFUR5_11678	452	Non-effector	0	0.756	9	1.991		noSSP	Chr10	23320	25015
CLAFUR5_11688	436	Non-effector	0	0.004	13	2.982		noSSP	Chr10	49144	50581
CLAFUR5_11691	104	Non-effector	2	0.84	1	0.962		noSSP	Chr10	55534	55919
CLAFUR5_11712	815	Non-effector	0	0.522	8	0.982		noSSP	Chr10	96800	99649
CLAFUR5_11716	197	Non-effector	0	0.698	7	3.553	CE43	SSP	Chr10	106931	107576
CLAFUR5_11718	260	Effector	0	0.252	12	4.615		SSP	Chr10	124207	125094
CLAFUR5_11729	383	Non-effector	0	0.463	5	1.305		noSSP	Chr10	149108	150259
CLAFUR5_11739	171	Non-effector	1	0	8	4.678		noSSP	Chr10	367739	368254
CLAFUR5_11745	328	Non-effector	0	0.698	2	0.61		noSSP	Chr10	379031	380088
CLAFUR5_11761	311	Non-effector	0	0.001	6	1.929		noSSP	Chr10	418627	419867
CLAFUR5_11776	411	Non-effector	0	0.756	6	1.46		noSSP	Chr10	447466	448746
CLAFUR5_11777	336	Non-effector	0	0.182	4	1.19		noSSP	Chr10	449307	450388
CLAFUR5_11783	573	Non-effector	0	0.288	4	0.698		noSSP	Chr10	469312	471033
CLAFUR5_11785	754	Non-effector	0	0.773	7	0.928		noSSP	Chr10	473740	476081
CLAFUR5_11790	206	Non-effector	0	0.879	4	1.942		noSSP	Chr10	486436	487056
CLAFUR5_11797	191	Effector	0	0.522	6	3.141		SSP	Chr10	662018	662593
CLAFUR5_11820	662	Non-effector	1	0.36	6	0.906		noSSP	Chr10	779252	781288
CLAFUR5_11823	697	Non-effector	1	0.154	7	1.004		noSSP	Chr10	786280	788463
CLAFUR5_11828	320	Effector	0	0.06	8	2.5		SSP	Chr10	804873	805835
CLAFUR5_11849	1023	Non-effector	0	0.493	3	0.293		noSSP	Chr10	855503	858619
CLAFUR5_11851	2906	Non-effector	0	0.652	12	0.413		noSSP	Chr10	860169	870386
CLAFUR5_11878	317	Non-effector	0	0.986	8	2.524		noSSP	Chr10	928942	930016
CLAFUR5_11883	556	Non-effector	0	0.756	2	0.36		noSSP	Chr10	948545	950327
CLAFUR5_11887	146	Effector	0	0.807	4	2.74	Ecp45	SSP	Chr10	956020	956510
CLAFUR5_11901	418	Non-effector	0	0.05	8	1.914		noSSP	Chr10	983410	984774
CLAFUR5_11920	362	Non-effector	0	0.522	3	0.829		noSSP	Chr10	1104392	1105536
CLAFUR5_11930	606	Non-effector	0	0.604	5	0.825		noSSP	Chr10	1129303	1131228
CLAFUR5_11934	524	Non-effector	0	0.493	4	0.763		noSSP	Chr10	1138786	1140414
CLAFUR5_11938	776	Non-effector	0	0.789	9	1.16		noSSP	Chr10	1145127	1147457
CLAFUR5_11952	617	Non-effector	0	0.879	7	1.135		noSSP	Chr10	1174033	1175938
CLAFUR5_11958	789	Non-effector	0	0.493	3	0.38		noSSP	Chr10	1191178	1193604
CLAFUR5_11960	996	Non-effector	0	0.867	6	0.602		noSSP	Chr10	1200365	1203556
CLAFUR5_11975	442	Non-effector	4	0.548	9	2.036		noSSP	Chr10	1306290	1307670
CLAFUR5_11986	390	Non-effector	0	0.604	2	0.513		noSSP	Chr10	1383637	1384861
CLAFUR5_11989	436	Non-effector	0	0	6	1.376		noSSP	Chr10	1390576	1391984
CLAFUR5_11993	336	Non-effector	0	0.463	3	0.893		noSSP	Chr10	1403790	1404902
CLAFUR5_12047	353	Non-effector	0	0.323	1	0.283		noSSP	Chr10	1600001	1601062
CLAFUR5_12059	458	Non-effector	0	0.652	3	0.655		noSSP	Chr10	1622915	1624291
CLAFUR5_12086	283	Non-effector	1	0	3	1.06		noSSP	Chr10	1879400	1880425
CLAFUR5_12088	152	Effector	0	0.652	4	2.632		SSP	Chr10	1882726	1883423
CLAFUR5_12089	416	Non-effector	0	0.005	4	0.962		noSSP	Chr10	1886598	1887950
CLAFUR5_12097	249	Effector	0	0.855	6	2.41	Ecp60-1	SSP	Chr10	1911429	1912178
CLAFUR5_12106	863	Non-effector	0	0.154	4	0.463		noSSP	Chr10	1930965	1933611
CLAFUR5_12120	719	Non-effector	0	0.252	6	0.834		noSSP	Chr10	1969608	1971767
CLAFUR5_12138	301	Non-effector	0	0.288	5	1.661		noSSP	Chr10	2108952	2109883
CLAFUR5_12146	254	Effector	0	0.627	17	6.693		SSP	Chr10	2195051	2195985
CLAFUR5_12151	186	Non-effector	0	0.001	0	0		noSSP	Chr10	2211253	2211930
CLAFUR5_12153	486	Non-effector	0	0.698	9	1.852		noSSP	Chr10	2366796	2368256
CLAFUR5_12163	164	Non-effector	0	0.522	4	2.439	Ecp46	SSP	Chr10	2581589	2582193
CLAFUR5_12169	167	Effector	0	0.741	9	5.389		SSP	Chr10	2786370	2786972
CLAFUR5_12170	176	Effector	0	0.867	8	4.545		SSP	Chr10	2787421	2787951
CLAFUR5_12212	215	Non-effector	0	0.001	0	0		noSSP	Chr10	3039980	3040676
CLAFUR5_12242	196	Non-effector	0	0.154	8	4.082		SSP	Chr10	3109008	3109923
CLAFUR5_12249	456	Non-effector	0	0.548	5	1.096		noSSP	Chr10	3120966	3122553
CLAFUR5_12254	426	Non-effector	0	0.026	5	1.174		noSSP	Chr10	3173913	3175243
CLAFUR5_12269	907	Non-effector	0	0.182	8	0.882		noSSP	Chr10	3206570	3209450
CLAFUR5_12278	248	Non-effector	0	0.789	6	2.419		SSP	Chr10	3222878	3223624
CLAFUR5_12279	426	Non-effector	0	0.36	9	2.113		noSSP	Chr10	3223974	3225254
CLAFUR5_12282	1010	Non-effector	0	0.741	60	5.941		noSSP	Chr10	3233651	3236683
CLAFUR5_12291	179	Non-effector	0	0.001	10	5.587	CE28	noSSP	Chr10	3259999	3260606
CLAFUR5_12306	407	Non-effector	2	0.575	2	0.491		noSSP	Chr10	3299915	3301138
CLAFUR5_12319	550	Non-effector	0	0.698	4	0.727		noSSP	Chr10	3323428	3325139
CLAFUR5_12322	203	Non-effector	0	0.652	1	0.493		noSSP	Chr10	3329102	3329954
CLAFUR5_12348	709	Non-effector	0	0.109	22	3.103		noSSP	Chr10	3390536	3392868
CLAFUR5_12349	365	Non-effector	0	0.575	6	1.644		noSSP	Chr10	3394022	3395368
CLAFUR5_12360	127	Non-effector	0	0.948	4	3.15		SSP	Chr10	3415378	3415761
CLAFUR5_12403	664	Non-effector	0	0.72	3	0.452		noSSP	Chr10	3667239	3669233
CLAFUR5_12426	116	Effector	0	0.036	6	5.172	Ecp7	SSP	Chr10	3762234	3762584
CLAFUR5_12432	206	Effector	0	0.522	13	6.311		SSP	Chr10	3812459	3813351
CLAFUR5_12448	78	Effector	0	0.98	8	10.256	Avr2	SSP	Chr10	3838366	3838653
CLAFUR5_12460	523	Non-effector	0	0.919	3	0.574		noSSP	Chr10	3867813	3869525
CLAFUR5_12480	241	Effector	0	0.182	9	3.734		SSP	Chr10	3920116	3920952
CLAFUR5_12490	190	Effector	0	0.807	0	0		SSP	Chr10	3945763	3946335
CLAFUR5_12494	184	Effector	0	0.741	16	8.696		SSP	Chr10	3954339	3954948
CLAFUR5_12495	136	Non-effector	0	0.652	6	4.412		SSP	Chr10	3955873	3956283
CLAFUR5_12511	177	Non-effector	0	0.002	0	0		noSSP	Chr10	3988737	3989270
CLAFUR5_12515	420	Non-effector	0	0.948	2	0.476		noSSP	Chr10	3994598	3995860
CLAFUR5_12536	117	Effector	0	0.756	1	0.855		SSP	Chr11	46762	47179
CLAFUR5_12542	534	Non-effector	0	0.72	7	1.311		noSSP	Chr11	119913	121624
CLAFUR5_12564	238	Non-effector	0	0.954	8	3.361	Ecp51	SSP	Chr11	160653	161474
CLAFUR5_12575	439	Non-effector	0	0.756	1	0.228		noSSP	Chr11	189189	190675
CLAFUR5_12589	229	Non-effector	0	0.026	6	2.62		SSP	Chr11	215870	216559
CLAFUR5_12603	618	Non-effector	0	0.789	9	1.456		noSSP	Chr11	256414	258326
CLAFUR5_12604	102	Non-effector	0	0.463	3	2.941		SSP	Chr11	258671	259035
CLAFUR5_12605	82	Effector	0	0.493	9	10.976		SSP	Chr11	259387	259686
CLAFUR5_12627	350	Effector	0	0.575	4	1.143		SSP	Chr11	311726	312841
CLAFUR5_12630	217	Non-effector	1	0.001	2	0.922		noSSP	Chr11	316062	316768
CLAFUR5_12645	537	Non-effector	0	0.867	1	0.186		noSSP	Chr11	460044	461657
CLAFUR5_12652	334	Non-effector	0	0.993	4	1.198		noSSP	Chr11	468410	469463
CLAFUR5_12670	202	Non-effector	0	0	8	3.96		noSSP	Chr11	504323	504931
CLAFUR5_12671	112	Non-effector	0	0.021	8	7.143		SSP	Chr11	505826	506268
CLAFUR5_12691	175	Effector	0	0.252	10	5.714		SSP	Chr11	552696	553277
CLAFUR5_12694	445	Non-effector	0	0.855	10	2.247		noSSP	Chr11	557622	559013
CLAFUR5_12707	466	Non-effector	0	0.043	1	0.215		noSSP	Chr11	583708	585161
CLAFUR5_12724	435	Non-effector	0	0.773	9	2.069		noSSP	Chr11	622899	624312
CLAFUR5_12740	532	Non-effector	0	0.026	7	1.316		noSSP	Chr11	657243	658938
CLAFUR5_12749	134	Non-effector	0	0.942	4	2.985		SSP	Chr11	671585	671989
CLAFUR5_12756	435	Non-effector	0	0.983	2	0.46		noSSP	Chr11	681944	683418
CLAFUR5_12761	138	Non-effector	0	0.985	2	1.449		noSSP	Chr11	697176	697651
CLAFUR5_12793	421	Non-effector	0	0.627	8	1.9		noSSP	Chr11	965874	967311
CLAFUR5_12796	257	Unlikely	1	0.026	6	2.335		noSSP	Chr11	1061199	1062094
CLAFUR5_12798	105	Non-effector	0	0.288	0	0		noSSP	Chr11	1064348	1064708
CLAFUR5_12808	257	Non-effector	0	0.522	0	0		noSSP	Chr11	1084000	1084871
CLAFUR5_12827	527	Non-effector	0	0.548	6	1.139		noSSP	Chr11	1154739	1156427
CLAFUR5_12842	176	Non-effector	0	0.789	3	1.705		noSSP	Chr11	1181973	1182557
CLAFUR5_12876	639	Non-effector	0	0.604	4	0.626		noSSP	Chr11	1260235	1262154
CLAFUR5_12879	94	Effector	1	0.463	3	3.191		SSP	Chr11	1267385	1267669
CLAFUR5_12891	501	Non-effector	0	0.548	4	0.798		noSSP	Chr11	1280755	1282422
CLAFUR5_12892	133	Effector	0	0.789	0	0		SSP	Chr11	1283323	1283797
CLAFUR5_12921	425	Non-effector	0	0.927	5	1.176		noSSP	Chr11	1602625	1604301
CLAFUR5_12927	184	Non-effector	0	0.789	3	1.63		noSSP	Chr11	1741499	1742053
CLAFUR5_12939	533	Non-effector	0	0.36	8	1.501		noSSP	Chr11	1858514	1860115
CLAFUR5_12952	564	Non-effector	0	0.89	13	2.305		noSSP	Chr11	1883199	1885105
CLAFUR5_12954	249	Non-effector	0	0.323	0	0		noSSP	Chr11	1888770	1889577
CLAFUR5_12959	268	Non-effector	0	0.994	10	3.731		noSSP	Chr11	1902721	1903649
CLAFUR5_12964	526	Non-effector	0	0.756	12	2.281		noSSP	Chr11	1916935	1918668
CLAFUR5_12978	555	Non-effector	0	0.548	11	1.982		noSSP	Chr11	1958990	1960755
CLAFUR5_13002	547	Non-effector	0	0	14	2.559		noSSP	Chr11	2018110	2019753
CLAFUR5_13014	445	Non-effector	0	0.909	4	0.899		noSSP	Chr11	2051047	2052439
CLAFUR5_13017	937	Non-effector	0	0.575	12	1.281		noSSP	Chr11	2079475	2082340
CLAFUR5_13020	252	Non-effector	0	0.627	6	2.381		noSSP	Chr11	2087472	2088338
CLAFUR5_13031	201	Non-effector	0	0.855	10	4.975		SSP	Chr11	2241650	2242464
CLAFUR5_13034	478	Non-effector	0	0.394	15	3.138		noSSP	Chr11	2249535	2251092
CLAFUR5_13055	189	Effector	0	0.824	1	0.529		SSP	Chr11	2291530	2292257
CLAFUR5_13078	653	Non-effector	0	0.675	6	0.919		noSSP	Chr11	2337939	2339900
CLAFUR5_13087	670	Non-effector	0	0.428	4	0.597		noSSP	Chr11	2368386	2370448
CLAFUR5_13132	259	Non-effector	1	0.001	0	0		noSSP	Chr11	2581829	2583166
CLAFUR5_13141	461	Non-effector	0	0.323	0	0		noSSP	Chr11	2600484	2602122
CLAFUR5_13146	315	Non-effector	1	0.756	9	2.857		noSSP	Chr11	2612264	2613314
CLAFUR5_13157	132	Effector	0	0.463	8	6.061		SSP	Chr11	2639564	2640015
CLAFUR5_13178	364	Non-effector	0	0.182	7	1.923		noSSP	Chr11	2686163	2687370
CLAFUR5_13185	965	Non-effector	0	0.604	8	0.829		noSSP	Chr11	2705897	2708936
CLAFUR5_13186	403	Non-effector	0	0.216	9	2.233		noSSP	Chr11	2709489	2710863
CLAFUR5_13199	525	Non-effector	0	0.84	5	0.952		noSSP	Chr11	2752477	2754164
CLAFUR5_13200	194	Non-effector	0	0	4	2.062		noSSP	Chr11	2754542	2755179
CLAFUR5_13227	228	Non-effector	0	0.919	8	3.509		SSP	Chr11	2823019	2823805
CLAFUR5_13248	669	Non-effector	0	0.288	8	1.196		noSSP	Chr11	2907166	2909175
CLAFUR5_13255	604	Non-effector	9	0.493	3	0.497		noSSP	Chr11	2942726	2944540
CLAFUR5_13268	181	Effector	0	0.698	1	0.552		SSP	Chr11	2972172	2972785
CLAFUR5_13276	357	Non-effector	5	0.72	5	1.401		noSSP	Chr11	2997802	2998935
CLAFUR5_13291	404	Non-effector	0	0.252	3	0.743		noSSP	Chr11	3136732	3138004
CLAFUR5_13293	504	Non-effector	0	0.091	16	3.175		noSSP	Chr11	3139737	3141369
CLAFUR5_13296	381	Non-effector	1	0.026	6	1.575		noSSP	Chr11	3146170	3147315
CLAFUR5_13318	448	Non-effector	0	0.756	10	2.232		noSSP	Chr11	3209752	3211148
CLAFUR5_13330	445	Non-effector	0	0	7	1.573		noSSP	Chr11	3230046	3231383
CLAFUR5_13335	396	Non-effector	0	0.756	5	1.263		noSSP	Chr11	3240983	3242173
CLAFUR5_13344	260	Non-effector	0	0.216	3	1.154		noSSP	Chr11	3267729	3268621
CLAFUR5_13351	1022	Non-effector	2	0.154	24	2.348		noSSP	Chr11	3284671	3288198
CLAFUR5_13362	533	Non-effector	0	0.773	7	1.313		noSSP	Chr11	3304210	3305861
CLAFUR5_13363	113	Effector	0	0.493	8	7.08	CE10	SSP	Chr12	17942	18415
CLAFUR5_13372	400	Non-effector	0	0.493	4	1		noSSP	Chr12	38478	39745
CLAFUR5_13383	93	Effector	0	0.522	6	6.452		SSP	Chr12	62469	62877
CLAFUR5_13393	588	Non-effector	0	0.036	5	0.85		noSSP	Chr12	85802	87568
CLAFUR5_13397	168	Non-effector	0	0.001	8	4.762		noSSP	Chr12	99757	100456
CLAFUR5_13406	140	Non-effector	0	0.89	1	0.714		noSSP	Chr12	118821	119243
CLAFUR5_13407	98	Effector	0	0.252	7	7.143		SSP	Chr12	120556	120852
CLAFUR5_13423	566	Non-effector	0	0.129	6	1.06		noSSP	Chr12	154358	156058
CLAFUR5_13424	494	Non-effector	0	0.001	35	7.085		noSSP	Chr12	156405	157889
CLAFUR5_13427	224	Non-effector	0	0	5	2.232		noSSP	Chr12	166577	167313
CLAFUR5_13431	96	Effector	0	0.493	8	8.333	Ecp1	SSP	Chr12	236597	237041
CLAFUR5_13463	394	Non-effector	0	0	6	1.523		noSSP	Chr12	451698	452991
CLAFUR5_13468	195	Effector	0	0.548	3	1.538		SSP	Chr12	511292	511933
CLAFUR5_13481	633	Non-effector	1	0.604	7	1.106		noSSP	Chr12	539931	541883
CLAFUR5_13491	402	Non-effector	0	0.993	2	0.498		noSSP	Chr12	623540	624988
CLAFUR5_13517	100	Effector	0	0.84	1	1		SSP	Chr12	707140	707500
CLAFUR5_13524	471	Non-effector	0	0	9	1.911		noSSP	Chr12	719738	721206
CLAFUR5_13541	253	Effector	0	0.091	2	0.791		SSP	Chr12	757873	758690
CLAFUR5_13569	397	Non-effector	0	0.675	2	0.504		noSSP	Chr12	920125	921318
CLAFUR5_13610	478	Non-effector	3	0.575	2	0.418		noSSP	Chr12	1011803	1014142
CLAFUR5_13632	222	Effector	1	0.909	4	1.802		SSP	Chr12	1061555	1062340
CLAFUR5_13666	93	Non-effector	0	0.652	4	4.301		SSP	Chr12	1133401	1133682
CLAFUR5_13689	319	Non-effector	0	0.252	6	1.881		noSSP	Chr12	1185632	1186591
CLAFUR5_13715	121	Non-effector	0	0.824	8	6.612	hcf-2	SSP	Chr12	1383000	1383428
CLAFUR5_13718	506	Non-effector	0	0.968	20	3.953		noSSP	Chr12	1438063	1439699
CLAFUR5_13722	611	Non-effector	0	0.36	16	2.619		noSSP	Chr12	1450678	1452513
CLAFUR5_13723	672	Non-effector	0	0.252	7	1.042		noSSP	Chr12	1455120	1457138
CLAFUR5_13724	134	Unlikely	0	0.428	9	6.716		SSP	Chr12	1458682	1459086
CLAFUR5_13725	348	Non-effector	0	0.288	0	0		noSSP	Chr12	1459597	1460654
CLAFUR5_13729	715	Non-effector	6	0.36	12	1.678		noSSP	Chr12	1468571	1470921
CLAFUR5_13738	393	Non-effector	0	0.154	3	0.763		noSSP	Chr12	1500145	1501326
CLAFUR5_13741	470	Non-effector	0	0.36	8	1.702		noSSP	Chr12	1504618	1506030
CLAFUR5_13749	264	Effector	0	0.604	0	0		SSP	Chr12	1517276	1518978
CLAFUR5_13754	806	Non-effector	0	0.789	11	1.365		noSSP	Chr12	1526733	1529273
CLAFUR5_13800	303	Non-effector	0	0.627	13	4.29		noSSP	Chr12	1647066	1648030
CLAFUR5_13827	210	Non-effector	1	0.001	8	3.81		noSSP	Chr12	1697250	1697936
CLAFUR5_13838	1193	Non-effector	0	0.522	12	1.006		noSSP	Chr12	1726428	1730066
CLAFUR5_13850	182	Non-effector	0	0	4	2.198		noSSP	Chr12	1752876	1753501
CLAFUR5_13863	291	Non-effector	0	0.026	5	1.718		noSSP	Chr12	1778069	1778944
CLAFUR5_13883	226	Effector	0	0.72	8	3.54		SSP	Chr12	1938597	1939442
CLAFUR5_13898	741	Non-effector	0	0	17	2.294		noSSP	Chr12	2054384	2056609
CLAFUR5_13901	1111	Non-effector	2	0.84	4	0.36		noSSP	Chr12	2063260	2066595
CLAFUR5_13902	220	Effector	0	0.463	4	1.818		SSP	Chr12	2068560	2069222
CLAFUR5_13914	397	Non-effector	0	0.05	5	1.259		noSSP	Chr12	2098104	2099348
CLAFUR5_13923	411	Non-effector	0	0.964	4	0.973		noSSP	Chr12	2132196	2133529
CLAFUR5_13936	310	Non-effector	1	0.627	17	5.484		noSSP	Chr12	2158493	2159484
CLAFUR5_13943	406	Non-effector	0	0.36	4	0.985		noSSP	Chr12	2171625	2172895
CLAFUR5_13945	326	Non-effector	0	0.216	1	0.307		noSSP	Chr12	2174450	2175675
CLAFUR5_13946	457	Non-effector	0	0.698	3	0.656		noSSP	Chr12	2183038	2184471
CLAFUR5_13954	144	Non-effector	0	0.627	3	2.083		SSP	Chr12	2213129	2213563
CLAFUR5_13968	212	Effector	1	0.036	2	0.943		SSP	Chr12	2255398	2256159
CLAFUR5_13993	179	Non-effector	0	0.522	3	1.676		noSSP	Chr12	2316863	2317456
CLAFUR5_14000	56	Effector	0	0.154	5	8.929		SSP	Chr12	2414518	2414750
CLAFUR5_14006	241	Effector	0	0.741	10	4.149		SSP	Chr12	2442851	2443687
CLAFUR5_14031	471	Non-effector	0	0.604	5	1.062		noSSP	Chr12	2492637	2494156
CLAFUR5_14044	184	Non-effector	0	0.005	8	4.348	hcf-6	SSP	Chr12	2515099	2515868
CLAFUR5_14067	339	Non-effector	1	0.98	3	0.885		noSSP	Chr13	12310	13329
CLAFUR5_14069	242	Non-effector	0	0.036	1	0.413		noSSP	Chr13	16888	17616
CLAFUR5_14074	271	Non-effector	0	0.972	3	1.107		noSSP	Chr13	22643	23512
CLAFUR5_14096	107	Non-effector	0	0.72	6	5.607		SSP	Chr13	96802	97194
CLAFUR5_14097	157	Effector	0	0.252	4	2.548		SSP	Chr13	97718	98241
CLAFUR5_14098	145	Non-effector	0	0.428	0	0		noSSP	Chr13	100304	100869
CLAFUR5_14105	93	Non-effector	0	0.428	1	1.075		noSSP	Chr13	117995	118403
CLAFUR5_14123	348	Non-effector	0	0.575	4	1.149		noSSP	Chr13	155877	156923
CLAFUR5_14134	827	Non-effector	0	0.394	32	3.869		noSSP	Chr13	175652	178336
CLAFUR5_14135	274	Non-effector	0	0.008	5	1.825		noSSP	Chr13	178528	179406
CLAFUR5_14136	231	Unlikely	0	0.773	2	0.866		noSSP	Chr13	185371	186167
CLAFUR5_14144	269	Non-effector	0	0.323	4	1.487		noSSP	Chr13	204429	205238
CLAFUR5_14150	556	Non-effector	0	0.002	6	1.079		noSSP	Chr13	218748	220418
CLAFUR5_14156	345	Non-effector	0	0.575	5	1.449		noSSP	Chr13	233881	234918
CLAFUR5_14165	211	Unlikely	0	0.954	5	2.37		SSP	Chr13	258679	259373
CLAFUR5_14172	250	Non-effector	0	0.001	3	1.2		noSSP	Chr13	273358	274164
CLAFUR5_14173	334	Non-effector	0	0.84	2	0.599		noSSP	Chr13	276615	277684
CLAFUR5_14180	146	Effector	0	0.909	2	1.37		SSP	Chr13	292519	293009
CLAFUR5_14192	540	Non-effector	6	0.493	19	3.519		noSSP	Chr13	317716	319598
CLAFUR5_14215	362	Non-effector	0	0.575	10	2.762		noSSP	Chr13	370771	371859
CLAFUR5_14217	836	Non-effector	0	0.129	3	0.359		noSSP	Chr13	374096	376664
CLAFUR5_14224	421	Non-effector	0	0.575	4	0.95		noSSP	Chr13	387946	389370
CLAFUR5_14225	582	Unlikely	0	0.741	68	11.684		noSSP	Chr13	391593	394150
CLAFUR5_14229	357	Non-effector	0	0.109	4	1.12		noSSP	Chr13	403972	405045
CLAFUR5_14260	209	Effector	0	0.216	7	3.349		SSP	Chr13	588060	588689
CLAFUR5_14272	648	Non-effector	0	0.011	1	0.154		noSSP	Chr13	610404	612396
CLAFUR5_14306	243	Unlikely	1	0.154	3	1.235		noSSP	Chr13	688860	689692
CLAFUR5_14308	144	Unlikely	0	0.773	3	2.083		SSP	Chr13	690275	690762
CLAFUR5_14309	329	Non-effector	1	0.216	5	1.52		noSSP	Chr13	691126	692188
CLAFUR5_14310	370	Non-effector	1	0.36	2	0.541		noSSP	Chr13	692700	693861
CLAFUR5_14318	835	Non-effector	3	0.05	5	0.599		noSSP	Chr13	717901	720512
CLAFUR5_14343	470	Non-effector	0	0.575	9	1.915		noSSP	Chr13	788152	789620
CLAFUR5_14344	425	Non-effector	1	0.652	6	1.412		noSSP	Chr13	789890	791263
CLAFUR5_14345	290	Non-effector	0	0.968	8	2.759		noSSP	Chr13	792044	793022
CLAFUR5_14351	842	Non-effector	0	0	14	1.663		noSSP	Chr13	857338	859992
CLAFUR5_14361	440	Non-effector	0	0.575	30	6.818		noSSP	Chr13	931767	934144
CLAFUR5_14376	302	Effector	0	0.575	5	1.656		SSP	Chr13	960263	961171
CLAFUR5_14379	188	Non-effector	0	0.004	1	0.532		noSSP	Chr13	968814	969445
CLAFUR5_14387	1943	Non-effector	0	0.942	17	0.875		noSSP	Chr13	990752	996909
CLAFUR5_14396	77	Non-effector	0	0.789	0	0		noSSP	Chr13	1018098	1018331
CLAFUR5_14418	239	Unlikely	0	0.463	3	1.255		noSSP	Chr13	1060961	1061680
CLAFUR5_14423	703	Non-effector	0	0.675	1	0.142		noSSP	Chr13	1070179	1072340
CLAFUR5_14426	340	Non-effector	1	0.182	0	0		noSSP	Chr13	1086274	1087296
CLAFUR5_14428	846	Non-effector	0	0	16	1.891		noSSP	Chr13	1091367	1094099
CLAFUR5_14433	126	Non-effector	0	0.074	6	4.762		SSP	Chr13	1104633	1105252
CLAFUR5_14491	509	Non-effector	0	0.216	4	0.786		noSSP	Chr13	1382039	1383568
CLAFUR5_14498	332	Non-effector	7	0.36	9	2.711		noSSP	Chr13	1395365	1396363
CLAFUR5_14499	399	Non-effector	0	0.627	3	0.752		noSSP	Chr13	1396715	1397969
CLAFUR5_14503	607	Non-effector	0	0.002	7	1.153		noSSP	Chr13	1404330	1406257
CLAFUR5_14512	880	Non-effector	0	0.855	15	1.705		noSSP	Chr13	1423581	1427105
CLAFUR5_14518	460	Non-effector	0	0.463	6	1.304		noSSP	Chr13	1439469	1441700
CLAFUR5_14520	1006	Non-effector	0	0.89	9	0.895		noSSP	Chr13	1448207	1451338
CLAFUR5_14535	280	Effector	0	0.001	6	2.143		SSP	Chr13	1564862	1565807
CLAFUR5_14537	201	Effector	0	0.05	9	4.478		SSP	Chr13	1664353	1664958
CLAFUR5_14538	96	Effector	0	0.548	4	4.167		SSP	Chr13	1667719	1669591
CLAFUR5_14543	195	Effector	0	0.463	5	2.564		SSP	Chr13	1685214	1685982
CLAFUR5_14569	146	Effector	0	0.091	7	4.795		SSP	Chr13	1754268	1754981
CLAFUR5_14580	190	Non-effector	1	0.001	9	4.737		noSSP	Chr13	1776941	1777568
CLAFUR5_14581	230	Non-effector	0	0.463	4	1.739		noSSP	Chr13	1777701	1778446
CLAFUR5_14582	986	Non-effector	0	0.004	40	4.057		noSSP	Chr13	1783772	1786940
CLAFUR5_14590	215	Non-effector	0	0.394	4	1.86		noSSP	Chr13	1808876	1809678
CLAFUR5_14591	748	Non-effector	0	0.01	22	2.941		noSSP	Chr13	1810131	1812478
CLAFUR5_14603	499	Non-effector	0	0.36	6	1.202		noSSP	Chr13	1954375	1956049
CLAFUR5_14607	166	Unlikely	0	0.909	6	3.614		SSP	Chr13	1972192	1972855
CLAFUR5_14618	505	Non-effector	0	0.522	2	0.396		noSSP	Chr13	2043604	2045170
CLAFUR5_14621	79	Non-effector	0	0.021	1	1.266		noSSP	Chr13	2050979	2051218
CLAFUR5_14628	223	Non-effector	0	0.72	5	2.242		SSP	Chr13	2059594	2060265
CLAFUR5_14657	61	Non-effector	0	0.824	6	8.571	Ecp10-1	SSP	Chr1	7495851	7496133
CLAFUR5_14656	70	Effector	0	0.789	6	9.836	CE46	SSP	Chr1	11019692	11019877
CLAFUR5_14658	102	Effector	0	0.288	6	5.882	Ecp9-3	SSP	Chr2	258126	258491
CLAFUR5_14659	128	Effector	0	0.182	14	10.938	Ecp42	SSP	Chr2	6097174	6097661
CLAFUR5_14660	166	Non-effector	0	0.493	4	2.41	Ecp20-1	SSP	Chr2	6925813	6926367
CLAFUR5_14661	86	Effector	0	0.899	7	8.14	Ecp37	SSP	Chr2	7032321	7032686
CLAFUR5_14662	133	Effector	0	0.824	9	6.767	Ecp12	SSP	Chr4	5452409	5452924
CLAFUR5_14667	133	Effector	0	0.789	10	13.699	Ecp36-1	SSP	Chr8	776110	776440
CLAFUR5_14663	101	Effector	0	0.493	10	7.519	Ecp41	SSP	Chr8	1117623	1118024
CLAFUR5_14664	105	Effector	0	0.807	8	7.921	Ecp16	SSP	Chr8	2008537	2008969
CLAFUR5_14665	86	Effector	0	0.36	8	7.619	Ecp8	SSP	Chr8	2523679	2524047
CLAFUR5_14666	73	Effector	0	0.807	6	6.977	Ecp9-7	SSP	Chr8	2946589	2946901
CLAFUR5_14668	73	Effector	0	0.428	10	13.699	Ecp13	SSP	Chr6	5059228	5059524
CLAFUR5_14669	63	Effector	0	0.252	8	12.698	CE29	SSP	Chr6	5060724	5060915
CLAFUR5_14670	71	Unlikely	0	0.964	6	8.451	CE52	SSP	Chr7	1966751	1967103
CLAFUR5_14671	266	Effector	0	0.091	14	5.263	Ecp29	SSP	Chr7	3892492	3893292
CLAFUR5_14672	81	Effector	0	0.89	10	12.346	Ecp18	SSP	Chr7	4414543	4414839
CLAFUR5_14675	65	Effector	0	0.463	6	9.677	CE2	SSP	Chr9	408071	408348
CLAFUR5_14673	239	Effector	0	0.978	6	9.231	Ecp26	SSP	Chr9	1068964	1069217
CLAFUR5_14674	62	Non-effector	0	0.109	20	8.368	Ecp55	SSP	Chr9	2626784	2627503
CLAFUR5_14676	78	Effector	0	0.652	8	10.256	Ecp48	SSP	Chr10	1885469	1885788
CLAFUR5_14677	60	Effector	0	0.789	6	10	Ecp56	SSP	Chr10	2984636	2984877
CLAFUR5_14678	152	Non-effector	0	0.627	8	5.263	CE54	SSP	Chr10	3134431	3134996
CLAFUR5_14679	93	Effector	0	0.394	10	10.753	Ecp31	SSP	Chr10	3709382	3709663
CLAFUR5_14680	92	Effector	0	0.807	9	9.783	CE17	SSP	Chr10	3973576	3973959
CLAFUR5_14681	79	Effector	0	0.741	8	10.127	Ecp25	SSP	Chr10	3997456	3997695
CLAFUR5_14684	92	Effector	0	0.428	8	4.969	Ecp22	SSP	Chr11	969699	970184
CLAFUR5_14682	92	Effector	0	0.428	8	8.696	Ecp34	SSP	Chr11	1398081	1398420
CLAFUR5_14683	161	Effector	0	0.89	9	9.783	Ecp40	SSP	Chr11	2296761	2297091
CLAFUR5_14685	84	Effector	0	0.652	10	11.905	Ecp38	SSP	Chr12	1823250	1823504
CLAFUR5_14686	67	Effector	0	0.091	6	8.955	Ecp27	SSP	Chr3	1635467	1635727
CLAFUR5_14687	100	Effector	0	0.756	5	5	Ecp24-2	SSP	Chr3	2331315	2331679
CLAFUR5_14688	197	Effector	0	0.36	4	2.03	Ecp32-1	SSP	Chr3	3838876	3839469
CLAFUR5_14689	92	Effector	0	0.807	5	5.435	Ecp24-1	SSP	Chr3	4700601	4700941
CLAFUR5_14690	70	Effector	0	0.091	8	11.429	Ecp35	SSP	Chr3	5438841	5439103

## Sheet: Table S10
Table S10. Genes located in subtelomeric regions in the genome of Cladosporium fulvum Race 5.
Chromosome	Chromosome end	Gene ID	Gene orientation	Distance to telomere (bp)	Description
Chr1	right	CLAFUR5_02320	-	22994	Lysosomal Cystine Transporter (LCT) Family; BUSCO gene
Chr1	right	CLAFUR5_02319	+	24003	Hypothetical
Chr2	right	CLAFUR5_03892	-	3945	Hypothetical
Chr2	right	CLAFUR5_14661	-	3346	SSP, known as Ecp37
Chr2	right	CLAFUR5_03893	+	1707	Hypothetical
Chr3	left	CLAFUR5_07756	-	814	Hypothetical
Chr3	left	CLAFUR5_07757	-	2117	Hypothetical
Chr3	left	CLAFUR5_07758	+	12711	Hypothetical
Chr3	left	CLAFUR5_07759	-	14322	Hypothetical
Chr3	left	CLAFUR5_07760	+	16868	Hypothetical
Chr3	left	CLAFUR5_07761	+	17576	Orotate phosphoribosyltransferase; BUSCO gene
Chr3	left	CLAFUR5_07762	-	18501	Hypothetical
Chr3	left	CLAFUR5_07763	+	19532	Hypothetical
Chr3	right	CLAFUR5_08789	-	14926	Hypothetical
Chr3	right	CLAFUR5_08790	+	12810	Asp-hemolysin
Chr4	left	CLAFUR5_03894	-	577	Mitochondrial protein cyt-4; BUSCO gene
Chr4	left	CLAFUR5_03895	+	5802	Hypothetical
Chr4	left	CLAFUR5_03896	-	6703	Hypothetical
Chr4	left	CLAFUR5_03897	-	7182	Hypothetical
Chr4	left	CLAFUR5_03898	-	10035	Vegetative incompatibility protein HET-E-1
Chr4	left	CLAFUR5_03899	-	11394	Mitochondrial Protein Translocase (MPT) Family transporter; BUSCO gene
Chr4	left	CLAFUR5_03901	+	18565	Hypothetical
Chr4	left	CLAFUR5_03902	-	20011	Hypothetical
Chr4	left	CLAFUR5_03903	+	23597	G-Protein αβγ Complex (GPC) Family transporter; BUSCO gene
Chr4	left	CLAFUR5_03900	+	13677	secreted CAZyme GH47; BUSCO gene
Chr4	right	CLAFUR5_05377	+	24784	Hypothetical
Chr4	right	CLAFUR5_05378	-	23654	Hypothetical
Chr4	right	CLAFUR5_05379	-	21138	secreted hypothetical
Chr4	right	CLAFUR5_05380	+	20037	Hypothetical
Chr4	right	CLAFUR5_05381	+	15885	Hypothetical
Chr4	right	CLAFUR5_05383	+	3877	Oligopeptide Transporter (OPT) Family
Chr4	right	CLAFUR5_05382	-	13241	Hypothetical
Chr5	right	CLAFUR5_06612	+	24004	Oxidoreductase AFT12-1
Chr5	right	CLAFUR5_06613	-	20152	Hypothetical
Chr5	right	CLAFUR5_06614	-	18490	Hypothetical
Chr5	right	CLAFUR5_06615	-	17143	Hypothetical
Chr5	right	CLAFUR5_06616	-	15712	Hypothetical
Chr5	right	CLAFUR5_06617	+	12253	Organic Solute Transporter (OST) Family
Chr5	right	CLAFUR5_06619	-	8844	Hypothetical
Chr5	right	CLAFUR5_06620	-	8054	Hypothetical
Chr5	right	CLAFUR5_06618	-	10059	Hypothetical
Chr6	left	CLAFUR5_06621	+	113	Hypothetical
Chr6	left	CLAFUR5_06622	+	535	Hypothetical
Chr6	left	CLAFUR5_06623	-	1314	DNA-directed RNA polymerase I subunit rpa49; BUSCO gene
Chr6	left	CLAFUR5_06624	+	3242	Hypothetical
Chr6	left	CLAFUR5_06625	+	4349	Hypothetical
Chr6	left	CLAFUR5_06626	+	5209	Hypothetical
Chr6	left	CLAFUR5_06627	-	8175	Hypothetical
Chr6	left	CLAFUR5_06628	+	9948	secreted hypothetical
Chr6	left	CLAFUR5_06629	+	12680	SSP, known as Ecp47
Chr6	left	CLAFUR5_06630	-	13313	Hypothetical
Chr6	left	CLAFUR5_06631	+	18704	Hypothetical
Chr6	left	CLAFUR5_06632	-	22513	Hypothetical
Chr6	right	CLAFUR5_07750	-	19682	Hypothetical
Chr6	right	CLAFUR5_07751	-	19193	Hypothetical
Chr6	right	CLAFUR5_07752	-	11849	Hypothetical
Chr6	right	CLAFUR5_07753	+	7883	Hypothetical
Chr6	right	CLAFUR5_07754	+	5755	Hypothetical
Chr6	right	CLAFUR5_07755	-	3327	Hypothetical
Chr6	right	CLAFUR5_14668	-	2248	SSP, known as Ecp13
Chr6	right	CLAFUR5_14669	+	857	SSP, known as CE29
Chr7	left	CLAFUR5_09815	+	1096	Hypothetical
Chr7	left	CLAFUR5_09816	-	2420	Hypothetical
Chr7	left	CLAFUR5_09817	-	4565	Hypothetical
Chr7	left	CLAFUR5_09818	+	6545	Avr9
Chr9	left	CLAFUR5_08791	-	15648	Nonribosomal peptide synthetase, known as Nps3
Chr9	right	CLAFUR5_09807	+	24196	Replication factor A protein 1; BUSCO gene
Chr9	right	CLAFUR5_09808	+	21922	Hypothetical
Chr9	right	CLAFUR5_09809	-	20138	secreted hypothetical
Chr9	right	CLAFUR5_09810	+	17960	Signaling Adaptor Protein KARAP/DAP12/TYROBP (SAP) Family transporter
Chr9	right	CLAFUR5_09811	+	16348	Hypothetical
Chr9	right	CLAFUR5_09812	+	14655	Hypothetical
Chr9	right	CLAFUR5_09813	+	12666	Hypothetical
Chr9	right	CLAFUR5_09814	+	11801	Hypothetical
Chr10	left	CLAFUR5_11671	-	864	Hypothetical
Chr10	left	CLAFUR5_11672	+	4456	Flap endonuclease GEN 1; BUSCO gene
Chr10	left	CLAFUR5_11673	-	8385	secreted hypothetical
Chr10	left	CLAFUR5_11674	+	12175	serine protease S33
Chr10	left	CLAFUR5_11675	+	13922	SSP
Chr10	left	CLAFUR5_11676	-	16885	Hypothetical
Chr10	left	CLAFUR5_11677	-	21939	Ribosomal RNA-processing protein 7; BUSCO gene
Chr10	left	CLAFUR5_11678	+	23319	secreted serine protease S10
Chr10	right	CLAFUR5_12513	+	24895	Formyltetrahydrofolate deformylase
Chr10	right	CLAFUR5_12514	+	24188	Hypothetical
Chr10	right	CLAFUR5_12515	+	21877	secreted trichothecene C-3 esterase
Chr10	right	CLAFUR5_14681	-	20042	SSP, known as Ecp25
Chr11	left	CLAFUR5_12516	+	8992	Hypothetical
Chr11	left	CLAFUR5_12517	+	13659	Hypothetical
Chr11	left	CLAFUR5_12518	-	14299	Hypothetical
Chr11	left	CLAFUR5_12519	-	17234	Hypothetical
Chr11	left	CLAFUR5_12520	-	17789	F-box only protein 21; BUSCO gene
Chr11	left	CLAFUR5_12521	+	19995	SEC14 cytosolic factor; BUSCO gene
Chr11	left	CLAFUR5_12522	-	23439	Hypothetical
Chr11	left	CLAFUR5_12523	-	24790	Hypothetical
Chr11	right	CLAFUR5_13351	+	23199	secreted hypothetical
Chr11	right	CLAFUR5_13352	+	20727	7 TMS Domain-containing Protein (7DCP) Family transporter
Chr11	right	CLAFUR5_13353	-	19042	Endosomal Sorting Complexes Required for Transport III (ESCRT-III) Family; BUSCO gene
Chr11	right	CLAFUR5_13354	+	18091	Prefoldin subunit 6; BUSCO gene
Chr11	right	CLAFUR5_13355	-	17395	Hypothetical
Chr11	right	CLAFUR5_13356	+	15621	Hypothetical
Chr11	right	CLAFUR5_13357	-	13352	Hypothetical
Chr11	right	CLAFUR5_13358	+	12053	Ureidoglycolate lyase; BUSCO gene
Chr11	right	CLAFUR5_13359	-	11031	Hypothetical
Chr11	right	CLAFUR5_13360	+	9216	Hypothetical
Chr11	right	CLAFUR5_13361	-	8078	Hypothetical
Chr11	right	CLAFUR5_13362	-	5536	secreted serine protease S09
Chr12	left	CLAFUR5_13363	-	17941	SSP, known as CE10
Chr12	left	CLAFUR5_13364	-	19388	Hypothetical
Chr12	left	CLAFUR5_13365	-	22226	Hypothetical
Chr12	left	CLAFUR5_13366	-	22844	Derivative of benzaldehyde biosynthesis cluster protein C
Chr12	left	CLAFUR5_13367	-	24890	Hypothetical
Chr13	left	CLAFUR5_14060	-	588	Hypothetical
Chr13	left	CLAFUR5_14061	+	2612	Hypothetical
Chr13	left	CLAFUR5_14062	+	3937	Hypothetical
Chr13	left	CLAFUR5_14063	-	5195	Phosphopantothenate--cysteine ligase CAB2; BUSCO gene
Chr13	left	CLAFUR5_14064	+	6756	Pre-mRNA-splicing factor slu7
Chr13	left	CLAFUR5_14065	+	8480	Hypothetical
Chr13	left	CLAFUR5_14066	+	9603	Hypothetical
Chr13	left	CLAFUR5_14067	+	12309	secreted hypothetical
Chr13	left	CLAFUR5_14068	-	15125	Hypothetical
Chr13	left	CLAFUR5_14069	-	16887	secreted hypothetical
Chr13	left	CLAFUR5_14070	-	18052	Hypothetical
Chr13	left	CLAFUR5_14071	+	18940	Hypothetical
Chr13	left	CLAFUR5_14072	+	20685	Hypothetical
Chr13	left	CLAFUR5_14073	-	21319	Hypothetical
Chr13	left	CLAFUR5_14074	-	22642	secreted CAZyme GH12
Chr13	left	CLAFUR5_14075	-	24867	Hypothetical
Chr13	right	CLAFUR5_14616	-	23705	Hypothetical
Chr13	right	CLAFUR5_14617	+	21784	Major Facilitator Superfamily transporter
Chr13	right	CLAFUR5_14618	-	17977	secreted 5'-deoxyadenosine deaminase
Chr13	right	CLAFUR5_14619	+	16233	Hypothetical
Chr13	right	CLAFUR5_14620	+	12838	Hypothetical
Chr13	right	CLAFUR5_14621	+	11929	secreted hypothetical
Chr13	right	CLAFUR5_14622	+	11087	Hypothetical
Chr13	right	CLAFUR5_14623	-	9747	Hypothetical
Chr13	right	CLAFUR5_14624	-	8637	Hypothetical
Chr13	right	CLAFUR5_14625	-	7732	Hypothetical
Chr13	right	CLAFUR5_14626	-	6994	Hypothetical
Chr13	right	CLAFUR5_14627	+	4352	Hypothetical
Chr13	right	CLAFUR5_14628	+	2882	SSP
Chr13	right	CLAFUR5_14629	+	1263	Stress-inducible Transmembrane Protein (TMPIT) Family transporter
Chr13	right	CLAFUR5_14630	+	58	NADH-dependent flavin oxidoreductase
Chr14	right	CLAFUR5_14655	+	8278	Hypothetical

[truncated: 7 more sheets: Table S11, Table S12, Table S13, Table S14, Table S15, Table S16, Table S17]
